# Supplementary material for: Species-level enterosignatures predict clinical phenotypes in chronic hepatitis B and causal triangulation of gut-metabolite-CHB interactions
Source: Front Microbiol. 2025 Oct 31;16:1683451. doi: 10.3389/fmicb.2025.1683451 (PMC12616741; doi:10.3389/fmicb.2025.1683451)
Supplement: Supplementary file 1 [file Table_1.xlsx]

## Sheet: Table description
Supplementary Table description
Table S1	The probiotic, commensal, and potential pathogenic bacteria of CHB
Table S2	The probiotic, commensal, and potential pathogenic bacteria of HC
Table S3	Instrumental variables used in MR analysis of the association between gut microbiota and CHB at a significance level of p < 1 × 10−5
Table S4	Full result of MR estimates for the association between gut microbiota and CHB
Table S5	Results of reverse TSMR for significant causal relationships between CHB and gut microbiota
Table S6	Instrumental variables used in the MR analysis of the association between gut microbiota and CHB
Table S7	MR-PRESSO analysis for the association between gut microbiota and CHB
Table S8	The heterogeneity between gut microbiota IVs and CHB
Table S9	The horizontal pleiotropy between gut microbiota IVs and CHB
Table S10	Full result of MR estimates for the association between 1400 metabolites and CHB
Table S11	The heterogeneity between metabolites IVs and CHB
Table S12	The horizontal pleiotropy between metabolites IVs and CHB
Table S13	Full results of TSMR and sensitivity estimates for the association between gut microbiota and metabolites

## Sheet: Table S1
The probiotic, commensal, and potential pathogenic bacteria of CHB
ASV	Species name	SUM_reads	Type	Ref	NO.
ASV1	s_Prevotella_copri	1473222	Commensal		1
ASV31	s_Bacteroides_vulgatus	1452590	Commensal		2
ASV240	s_Bacteroides_fragilis	831834	Pathogenic	Anaerobe. 2013 Jun;21:64-6.	3
ASV246	s_Bacteroides_plebeius	693069	Commensal		4
ASV6	s_Faecalibacterium_prausnitzii	676040	Commensal		5
ASV7	s_Phascolarctobacterium_faecium	503225	Commensal		6
ASV8	s_Bacteroides_uniformis	435136	Pathogenic	Taylor et al	7
ASV284	s_Bacteroides_stercoris	370202	Commensal		8
ASV334	s_Prevotella_stercorea	362363	Commensal	Yeoh YK, Sun Y, Ip LYT, Wang L, Chan FKL, Miao Y, Ng SC. Prevotella species in the human gut is primarily comprised of Prevotella copri, Prevotella stercorea and related lineages. Sci Rep. 2022 May 31;12(1):9055. doi: 10.1038/s41598-022-12721-4. PMID: 35641510; PMCID: PMC9156738.	9
ASV30	s_Parabacteroides_merdae	362277	Commensal		10
ASV78	s_Haemophilus_parainfluenzae	331937	Pathogenic	http://d.wanfangdata.com.cn/Thesis/Y1709919	11
ASV142	s_Bacteroides_xylanisolvens	298987	Probiotics		12
ASV34	s_Parabacteroides_distasonis	272121	Pathogenic	Al-Tawfiq, Jaffar A. "Bacteroides (Parabacteroides) distasonis splenic abscess in a sickle cell patient."¬†Internal Medicine¬†47.1 (2008): 69-72.	13				1
ASV343	s_Megamonas_funiformis	261708	Commensal	Ogata Y, Sakamoto M, Kumar N, Ohkuma M, Hattori M, Suda W. Complete Genome Sequence of Megamonas funiformis Strain 1CBH44, Isolated from Human Feces. Microbiol Resour Announc. 2021 Dec 2;10(48):e0078521. doi: 10.1128/MRA.00785-21. Epub 2021 Dec 2. PMID: 34854722; PMCID: PMC8638592.	14
ASV11	s_Bacteroides_thetaiotaomicron	243700	Commensal		15
ASV33	s_Bacteroides_ovatus	214797	Commensal		16
ASV387	s_Bacteroides_coprocola	201663	Commensal	Kitahara M, Sakamoto M, Ike M, Sakata S, Benno Y. Bacteroides plebeius sp. nov. and Bacteroides coprocola sp. nov., isolated from human faeces. Int J Syst Evol Microbiol. 2005 Sep;55(Pt 5):2143-2147. doi: 10.1099/ijs.0.63788-0. PMID: 16166722.	17
ASV205	s_Veillonella_atypica	164417	Pathogenic	Taylor et al	18
ASV90	s_Alistipes_onderdonkii	151167	Pathogenic	Song, Yuli, et al. "Alistipes onderdonkii sp. nov. and Alistipes shahii sp. nov., of human origin."¬†International journal of systematic and evolutionary microbiology¬†56.8 (2006): 1985-1990.	19
ASV255	s_Ruminococcus_gnavus	150695	Pathogenic	Roux, Anne-Laure, et al. "Ruminococcus gnavus total hip arthroplasty infection in a 62-year-old man with ulcerative colitis."¬†Journal of clinical microbiology¬†53.4 (2015): 1428-1430.	20
ASV12	s_Bacteroides_caccae	142337	Pathogenic	Lett Appl Microbiol. 2004;38(4):327-32., Infect Immun. 2001 Oct;69(10):6044-54.	21
ASV196	s_Enterococcus_faecalis	138377	Pathogenic	Taylor et al	22
ASV250	s_Alistipes_putredinis	128705	Commensal		23
ASV5	s_Ruminococcus_albus	124830	Commensal	Choo S, An M, Lim YH. Protective Effects of Heat-Killed Ruminococcus albus against β-Amyloid-Induced Apoptosis on SH-SY5Y Cells. J Microbiol Biotechnol. 2024 Jan 28;34(1):85-93. doi: 10.4014/jmb.2308.08045. Epub 2023 Oct 31. PMID: 38044672; PMCID: PMC10840466.	24
ASV21	s_Parasutterella_excrementihominis	112766	Commensal		25
ASV82	s_Flavonifractor_plautii	105247	Probiotics	Luo S, Zhao Y, Zhu S, Liu L, Cheng K, Ye B, Han Y, Fan J, Xia M. Flavonifractor plautii Protects Against Elevated Arterial Stiffness. Circ Res. 2023 Jan 20;132(2):167-181. doi: 10.1161/CIRCRESAHA.122.321975. Epub 2022 Dec 28. PMID: 36575982.	26
ASV340	s_Fusobacterium_mortiferum	104428	Pathogenic	J Clin Microbiol. 2005 Dec;43(12):6202-4.	27
ASV0	s_Roseburia_faecis	104035	Commensal		28
ASV157	s_Veillonella_parvula	101513	Pathogenic	Taylor et al	29
ASV275	s_Fusobacterium_varium	98752	Pathogenic		30
ASV150	s_Parabacteroides_gordonii	96518	Pathogenic	Sakamoto, Mitsuo, et al. "Parabacteroides gordonii sp. nov., isolated from human blood cultures."¬†International journal of systematic and evolutionary microbiology¬†59.11 (2009): 2843-2847.	31
ASV27	s_Bacteroides_massiliensis	95093	Pathogenic	Fenner, Lukas, et al. "Bacteroides massiliensis sp. nov., isolated from blood culture of a newborn."¬†International journal of systematic and evolutionary microbiology¬†55.3 (2005): 1335-1337.	32
ASV310	s_Prevotella_buccae	90864	Pathogenic	Taylor et al	33
ASV388	s_Klebsiella_oxytoca	82178	Pathogenic	Taylor et al	34
ASV435	s_Bacteroides_eggerthii	80689	Pathogenic	Taylor et al	35
ASV299	s_Akkermansia_muciniphila	79057	Probiotics	HE Kairu, Wurina, DING Ruixue, JI Shuaiqi, ZHU Yongliang, WU Junrui. Research progress of the next-generation probiotics Akkermansia muciniphila[J]. Microbiology China, 2022, 49(6): 2308-2324.	36
ASV36	s_Bilophila_wadsworthia	72541	Pathogenic	Microbiology, 1989,135: 3405-3411,	37
ASV256	s_Fusobacterium_ulcerans	71488	Pathogenic	Taylor et al	38
ASV109	s_Bifidobacterium_longum	63701	Probiotics	Biomed Res Int. 2015;2015:897639.	39
ASV69	s_Bacteroides_cellulosilyticus	57910	Commensal		40
ASV225	s_Sutterella_wadsworthensis	56630	Pathogenic	Taylor et al	41
ASV173	s_Escherichia_coli	55220	Pathogenic		42
ASV201	s_Klebsiella_pneumoniae	53545	Pathogenic	Taylor et al	43
ASV182	s_Granulicatella_adiacens	53477	Pathogenic	BMC Musculoskelet Disord. 2017 Jun 23;18(1):276.	44
ASV28	s_Paraprevotella_clara	49237	Commensal	Morotomi M, Nagai F, Sakon H, Tanaka R. Paraprevotella clara gen. nov., sp. nov. and Paraprevotella xylaniphila sp. nov., members of the family 'Prevotellaceae' isolated from human faeces. Int J Syst Evol Microbiol. 2009 Aug;59(Pt 8):1895-900. doi: 10.1099/ijs.0.008169-0. Epub 2009 Jun 30. PMID: 19567577.	45
ASV292	s_Lactobacillus_salivarius	46532	Probiotics	Nutrients. 2017 Nov 14;9(11). pii: E1242.	46
ASV417	s_Bacteroides_coprophilus	46065	Commensal		47
ASV17	s_Odoribacter_splanchnicus	45647	Pathogenic	Hardham, John M., et al. "Transfer of Bacteroides splanchnicus to Odoribacter gen. nov. as Odoribacter splanchnicus comb. nov., and description of Odoribacter denticanis sp. nov., isolated from the crevicular spaces of canine periodontitis patients."¬†International journal of systematic and evolutionary microbiology¬†58.1 (2008): 103-109.	48
ASV66	s_Dysosmobacter_welbionis	45198	Probiotics	Le Roy T, Moens de Hase E, Van Hul M, Paquot A, Pelicaen R, Régnier M, Depommier C, Druart C, Everard A, Maiter D, Delzenne NM, Bindels LB, de Barsy M, Loumaye A, Hermans MP, Thissen JP, Vieira-Silva S, Falony G, Raes J, Muccioli GG, Cani PD. Dysosmobacter welbionis is a newly isolated human commensal bacterium preventing diet-induced obesity and metabolic disorders in mice. Gut. 2022 Mar;71(3):5…	49
ASV81	s_Bacteroides_acidifaciens	43469	Probiotics	Wang H, Wang Q, Yang C, Guo M, Cui X, Jing Z, Liu Y, Qiao W, Qi H, Zhang H, Zhang X, Zhao N, Zhang M, Chen M, Zhang S, Xu H, Zhao L, Qiao M, Wu Z. Bacteroides acidifaciens in the gut plays a protective role against CD95-mediated liver injury. Gut Microbes. 2022 Jan-Dec;14(1):2027853. doi: 10.1080/19490976.2022.2027853. PMID: 35129072; PMCID: PMC8820816.	50
ASV20	s_Gemmiger_formicilis	42250	Pathogenic	Ning L, Zhou YL, Sun H, Zhang Y, Shen C, Wang Z, Xuan B, Zhao Y, Ma Y, Yan Y, Tong T, Huang X, Hu M, Zhu X, Ding J, Zhang Y, Cui Z, Fang JY, Chen H, Hong J. Microbiome and metabolome features in inflammatory bowel disease via multi-omics integration analyses across cohorts. Nat Commun. 2023 Nov 6;14(1):7135. doi: 10.1038/s41467-023-42788-0. PMID: 37932270; PMCID: PMC10628233.	51
ASV191	s_Tyzzerella_nexilis	42184	Commensal	Takewaki D, Kiguchi Y, Masuoka H, Manu MS, Raveney BJE, Narushima S, Kurokawa R, Ogata Y, Kimura Y, Sato N, Ozawa Y, Yagishita S, Araki T, Miyake S, Sato W, Suda W, Yamamura T. Tyzzerella nexilis strains enriched in mobile genetic elements are involved in progressive multiple sclerosis. Cell Rep. 2024 Oct 22;43(10):114785. doi: 10.1016/j.celrep.2024.114785. Epub 2024 Sep 27. PMID: 39341204.	52
ASV53	s_Alistipes_shahii	38877	Commensal		53
ASV186	s_Morganella_morganii	34066	Pathogenic	J Microbiol Immunol Infect. 2017 Sep 6.	54
ASV65	s_Roseburia_inulinivorans	32681	Commensal		55
ASV18	s_Eubacterium_eligens	29993	Commensal		56
ASV203	s_Enterococcus_faecium	29850	Pathogenic	Taylor et al	57
ASV32	s_Barnesiella_intestinihominis	29754	Commensal		58
ASV106	s_Butyricimonas_faecalis	29320	Commensal	Le Roy T, Van der Smissen P, Paquot A, Delzenne N, Muccioli GG, Collet JF, Cani PD. Butyricimonas faecalis sp. nov., isolated from human faeces and emended description of the genus Butyricimonas. Int J Syst Evol Microbiol. 2019 Mar;69(3):833-838. doi: 10.1099/ijsem.0.003249. Epub 2019 Feb 1. PMID: 30698516.	59
ASV100	s_Eubacterium_rectale	28680	Commensal		60
ASV419	s_Dialister_hominis	28230	Commensal	Sakamoto M, Ikeyama N, Toyoda A, Murakami T, Mori H, Iino T, Ohkuma M. Dialister hominis sp. nov., isolated from human faeces. Int J Syst Evol Microbiol. 2020 Jan;70(1):589-595. doi: 10.1099/ijsem.0.003797. PMID: 31661048.	61
ASV122	s_Dialister_invisus	27189	Pathogenic	Downes, J., M. Munson, and W. G. Wade. "Dialister invisus sp. nov., isolated from the human oral cavity."¬†International journal of systematic and evolutionary microbiology¬†53.6 (2003): 1937-1940.	62
ASV154	s_Mediterraneibacter_faecis	26759	Pathogenic	Togo AH, Diop A, Bittar F, Maraninchi M, Valero R, Armstrong N, Dubourg G, Labas N, Richez M, Delerce J, Levasseur A, Fournier PE, Raoult D, Million M. Description of Mediterraneibacter massiliensis, gen. nov., sp. nov., a new genus isolated from the gut microbiota of an obese patient and reclassification of Ruminococcus faecis, Ruminococcus lactaris, Ruminococcus torques, Ruminococcus gnavus and…	63
ASV411	s_Bacteroides_clarus	23719	Commensal		64
ASV47	s_Ruminiclostridium_cellobioparum	22011	Commensal	Vita N, Borne R, Perret S, de Philip P, Fierobe HP. Turning a potent family-9 free cellulase into an operational cellulosomal component and vice versa. FEBS J. 2019 Sep;286(17):3359-3373. doi: 10.1111/febs.14858. Epub 2019 May 3. PMID: 31004451.	65
ASV41	s_Subdoligranulum_variabile	20679	Commensal		66
ASV226	s_Sutterella_massiliensis	20644	Commensal	Ndongo S, Cadoret F, Dubourg G, Delerce J, Fournier PE, Raoult D, Lagier JC. 'Collinsella phocaeensis' sp. nov., 'Clostridium merdae' sp. nov., 'Sutterella massiliensis' sp. nov., 'Sutturella timonensis' sp. nov., 'Enorma phocaeensis' sp. nov., 'Mailhella massiliensis' gen. nov., sp. nov., 'Mordavella massiliensis' gen. nov., sp. nov. and 'Massiliprevotella massiliensis' gen. nov., sp. nov., 9 ne…	67
ASV44	s_Collinsella_aerofaciens	20006	Pathogenic	Taylor et al	68
ASV43	s_Bacteroides_intestinalis	19908	Probiotics		69
ASV239	s_Lachnospira_pectinoschiza	19652	Commensal	Cornick NA, Jensen NS, Stahl DA, Hartman PA, Allison MJ. Lachnospira pectinoschiza sp. nov., an anaerobic pectinophile from the pig intestine. Int J Syst Bacteriol. 1994 Jan;44(1):87-93. doi: 10.1099/00207713-44-1-87. PMID: 8123565.	70
ASV418	s_Prevotella_rara	19396	Commensal	Efimov BA, Chaplin AV, Shcherbakova VA, Suzina NE, Podoprigora IV, Shkoporov AN. Prevotella rara sp. nov., isolated from human faeces. Int J Syst Evol Microbiol. 2018 Dec;68(12):3818-3825. doi: 10.1099/ijsem.0.003066. Epub 2018 Oct 19. PMID: 30339117.	71
ASV541	s_Phascolarctobacterium_succinatutens	19381	Commensal		72
ASV22	s_Bacteroides_salyersiae	19278	Pathogenic	Yoon, Jihoon G., et al. "Bacteroides nordii and Bacteroides salyersiae Isolated from Post-operative Peritonitis Patients."¬†Laboratory Medicine Online¬†6.2 (2016): 111-115.	73
ASV408	s_Alistipes_finegoldii	17629	Pathogenic	Rautio, Merja, et al. "Reclassification of Bacteroides putredinis (Weinberg et al., 1937) in a new genus Alistipes gen. nov., as Alistipes putredinis comb. nov., and description of Alistipes finegoldii sp. nov., from human sources."¬†Systematic and applied microbiology¬†26.2 (2003): 182-188.	74
ASV40	s_Anaerotignum_faecicola	17475	Commensal	Choi SH, Kim JS, Park JE, Lee KC, Eom MK, Oh BS, Yu SY, Kang SW, Han KI, Suh MK, Lee DH, Yoon H, Kim BY, Lee JH, Lee JH, Lee JS, Park SH. Anaerotignum faecicola sp. nov., isolated from human faeces. J Microbiol. 2019 Dec;57(12):1073-1078. doi: 10.1007/s12275-019-9268-3. Epub 2019 Nov 4. PMID: 31680219.	75
ASV222	s_Prevotellamassilia_timonensis	17087	Commensal	Ndongo S, Lagier JC, Fournier PE, Raoult D, Khelaifia S. "Prevotellamassilia timonensis," a new bacterial species isolated from the human gut. New Microbes New Infect. 2016 Jul 5;13:102-3. doi: 10.1016/j.nmni.2016.06.014. PMID: 27570628; PMCID: PMC4990568.	76
ASV58	s_Streptococcus_parasanguinis	16803	Pathogenic	Lee, Wen-Sen, et al. "Streptococcus parasanguinis coinfection with Escherichia coli bacteremia in a patient with complicated urinary tract infection."¬†Journal of Experimental & Clinical Medicine¬†6.6 (2014): 230-231.	77
ASV48	s_Bacteroides_finegoldii	16527	Commensal		78
ASV125	s_Intestinimonas_butyriciproducens	16399	Commensal	Afouda P, Durand GA, Lagier JC, Labas N, Cadoret F, Armstrong N, Raoult D, Dubourg G. Noncontiguous finished genome sequence and description of Intestinimonas massiliensis sp. nov strain GD2T , the second Intestinimonas species cultured from the human gut. Microbiologyopen. 2019 Jan;8(1):e00621. doi: 10.1002/mbo3.621. Epub 2018 Apr 14. PMID: 29654664; PMCID: PMC6341035.	79
ASV89	s_Butyricimonas_virosa	16343	Pathogenic	Toprak, N. Ulger, et al. "Butyricimonas virosa: the first clinical case of bacteraemia."¬†New microbes and new infections¬†4 (2015): 7.	80
ASV283	s_Clostridioides_difficile	15654	Pathogenic	Taylor et al	81
ASV364	s_Lactobacillus_fermentum	14818	Probiotics	Probiotics database	82
ASV204	s_Megasphaera_micronuciformis	14099	Commensal	Marchandin H, Jumas-Bilak E, Gay B, Teyssier C, Jean-Pierre H, Siméon de Buochberg M, Carrière C, Carlier JP. Phylogenetic analysis of some Sporomusa sub-branch members isolated from human clinical specimens: description of Megasphaera micronuciformis sp. nov. Int J Syst Evol Microbiol. 2003 Mar;53(Pt 2):547-553. doi: 10.1099/ijs.0.02378-0. PMID: 12710625.	83
ASV2	s_Eubacterium_siraeum	13939	Commensal		84
ASV23	s_Ruthenibacterium_lactatiformans	13675	Commensal	Shkoporov AN, Chaplin AV, Shcherbakova VA, Suzina NE, Kafarskaia LI, Bozhenko VK, Efimov BA. Ruthenibacterium lactatiformans gen. nov., sp. nov., an anaerobic, lactate-producing member of the family Ruminococcaceae isolated from human faeces. Int J Syst Evol Microbiol. 2016 Aug;66(8):3041-3049. doi: 10.1099/ijsem.0.001143. Epub 2016 May 6. PMID: 27154556.	85
ASV481	s_Bacteroides_faecis	13665	Pathogenic	Kaeuffer, Charlotte, et al. "First Case of Bacteraemia Due to Carbapenem-Resistant Bacteroides faecis."¬†Antibiotics¬†10.3 (2021): 319.	86
ASV144	s_Ruminococcus_bromii	13512	Commensal		87
ASV181	s_Clostridium_leptum	13489	Pathogenic		88
ASV264	s_Clostridium_symbiosum	13402	Pathogenic		89
ASV61	s_Bacteroides_nordii	12843	Pathogenic	Song, Y. L., et al. "‚ÄúBacteroides nordii‚Äù sp. nov. and ‚ÄúBacteroides salyersae‚Äù sp. nov. isolated from clinical specimens of human intestinal origin."¬†Journal of clinical microbiology¬†42.12 (2004): 5565-5570.	90
ASV64	s_Roseburia_hominis	11980	Pathogenic		91
ASV308	s_Anaerotignum_lactatifermentans	11842	Commensal	Choi SH, Kim JS, Park JE, Lee KC, Eom MK, Oh BS, Yu SY, Kang SW, Han KI, Suh MK, Lee DH, Yoon H, Kim BY, Lee JH, Lee JH, Lee JS, Park SH. Anaerotignum faecicola sp. nov., isolated from human faeces. J Microbiol. 2019 Dec;57(12):1073-1078. doi: 10.1007/s12275-019-9268-3. Epub 2019 Nov 4. PMID: 31680219.	92
ASV267	s_Bifidobacterium_breve	10365	Probiotics	Probiotics database	93
ASV16	s_Mesosutterella_multiformis	9697	Commensal	Sakamoto M, Ikeyama N, Kunihiro T, Iino T, Yuki M, Ohkuma M. Mesosutterella multiformis gen. nov., sp. nov., a member of the family Sutterellaceae and Sutterella megalosphaeroides sp. nov., isolated from human faeces. Int J Syst Evol Microbiol. 2018 Dec;68(12):3942-3950. doi: 10.1099/ijsem.0.003096. Epub 2018 Nov 5. PMID: 30394865.	94
ASV287	s_Ruminococcus_torques	8957	Pathogenic		95
ASV243	s_Lactobacillus_mucosae	8934	Probiotics		96
ASV257	s_Clostridium_aldenense	8863	Pathogenic	Warren, Yumi A., et al. "Clostridium aldenense sp. nov. and Clostridium citroniae sp. nov. isolated from human clinical infections."¬†Journal of clinical microbiology¬†44.7 (2006): 2416-2422.	97
ASV107	s_Anaerostipes_hadrus	8635	Commensal		98
ASV272	s_Clostridium_butyricum	8453	Commensal		99
ASV253	s_Alistipes_communis	8328	Commensal	Sakamoto M, Ikeyama N, Ogata Y, Suda W, Iino T, Hattori M, Ohkuma M. Alistipes communis sp. nov., Alistipes dispar sp. nov. and Alistipes onderdonkii subsp. vulgaris subsp. nov., isolated from human faeces, and creation of Alistipes onderdonkii subsp. onderdonkii subsp. nov. Int J Syst Evol Microbiol. 2020 Jan;70(1):473-480. doi: 10.1099/ijsem.0.003778. PMID: 31633480.	100
ASV124	s_Fusicatenibacter_saccharivorans	7995	Commensal		101
ASV108	s_Eubacterium_ventriosum	7881	Commensal	Wang Y, Xia X, Zhou X, Zhan T, Dai Q, Zhang Y, Zhang W, Shu Y, Li W, Xu H. Association of gut microbiome and metabolites with onset and treatment response of patients with pemphigus vulgaris. Front Immunol. 2023 Apr 14;14:1114586. doi: 10.3389/fimmu.2023.1114586. PMID: 37122759; PMCID: PMC10140300.	102
ASV194	s_Schaalia_odontolytica	7632	Commensal	Podar NA, Klingeman D, Miranda-Sanchez F, Dewhirst FE, Podar M. Draft Genome Sequence of Schaalia odontolytica Strain ORNL0103, a Basibiont of "Candidatus Saccharibacteria" HMT352. Microbiol Resour Announc. 2021 Nov 4;10(44):e0079321. doi: 10.1128/MRA.00793-21. Epub 2021 Nov 4. PMID: 34734770; PMCID: PMC8567789.	103
ASV545	s_Mailhella_massiliensis	7609	Commensal	Ndongo S, Cadoret F, Dubourg G, Delerce J, Fournier PE, Raoult D, Lagier JC. 'Collinsella phocaeensis' sp. nov., 'Clostridium merdae' sp. nov., 'Sutterella massiliensis' sp. nov., 'Sutturella timonensis' sp. nov., 'Enorma phocaeensis' sp. nov., 'Mailhella massiliensis' gen. nov., sp. nov., 'Mordavella massiliensis' gen. nov., sp. nov. and 'Massiliprevotella massiliensis' gen. nov., sp. nov., 9 ne…	104
ASV338	s_Desulfovibrio_piger	7411	Pathogenic		105
ASV197	s_Staphylococcus_epidermidis	7302	Pathogenic		106
ASV137	s_Ruminococcus_callidus	7298	Commensal		107
ASV4	s_Dorea_longicatena	6874	Pathogenic		108
ASV248	s_Veillonella_rogosae	6706	Pathogenic	Arif, Nausheen, et al. "Veillonella rogosae sp. nov., an anaerobic, Gram-negative coccus isolated from dental plaque."¬†International journal of systematic and evolutionary microbiology¬†58.Pt 3 (2008): 581.	109
ASV101	s_Parabacteroides_goldsteinii	6140	Pathogenic	Cobo, Fernando, et al. "Parabacteroides goldsteinii abdominal infection in a patient with lymphoma."¬†Infectious diseases now¬†(2021): S2666-9919.	110
ASV511	s_Megasphaera_cerevisiae	6024	Commensal	Srinivasan S, Beamer MA, Fiedler TL, Austin MN, Sizova MV, Strenk SM, Agnew KJ, Gowda GAN, Raftery D, Epstein SS, Fredricks DN, Hillier SL. Megasphaera lornae sp. nov., Megasphaera hutchinsoni sp. nov., and Megasphaera vaginalis sp. nov.: novel bacteria isolated from the female genital tract. Int J Syst Evol Microbiol. 2019 Jun;71(3):004702. doi: 10.1099/ijsem.0.004702. Epub 2021 Feb 22. PMID: 33…	111
ASV428	s_Sutterella_megalosphaeroides	5992	Commensal	Sakamoto M, Ikeyama N, Kunihiro T, Iino T, Yuki M, Ohkuma M. Mesosutterella multiformis gen. nov., sp. nov., a member of the family Sutterellaceae and Sutterella megalosphaeroides sp. nov., isolated from human faeces. Int J Syst Evol Microbiol. 2018 Dec;68(12):3942-3950. doi: 10.1099/ijsem.0.003096. Epub 2018 Nov 5. PMID: 30394865.	112
ASV293	s_Dialister_pneumosintes	5892	Pathogenic	Rous√©e, J. M., et al. "Dialister pneumosintes associated with human brain abscesses."¬†Journal of clinical microbiology¬†40.10 (2002): 3871-3873.	113
ASV266	s_Clostridium_perfringens	5673	Pathogenic	Taylor et al	114
ASV189	s_Clostridium_innocuum	5410	Pathogenic	Cutrona, Anthony F., et al. "Clostridium innocuum endocarditis."¬†Clinical infectious diseases¬†21.5 (1995): 1306-1307.	115
ASV86	s_Dorea_formicigenerans	5062	Commensal		116
ASV76	s_Coprococcus_eutactus	5061	Probiotics	Yang R, Shan S, Shi J, Li H, An N, Li S, Cui K, Guo H, Li Z. Coprococcus eutactus, a Potent Probiotic, Alleviates Colitis via Acetate-Mediated IgA Response and Microbiota Restoration. J Agric Food Chem. 2023 Feb 14. doi: 10.1021/acs.jafc.2c06697. Epub ahead of print. PMID: 36786768.	117
ASV19	s_Agathobaculum_butyriciproducens	5007	Probiotics	Go J, Chang DH, Ryu YK, Park HY, Lee IB, Noh JR, Hwang DY, Kim BC, Kim KS, Lee CH. Human gut microbiota Agathobaculum butyriciproducens improves cognitive impairment in LPS-induced and APP/PS1 mouse models of Alzheimer's disease. Nutr Res. 2021 Feb;86:96-108. doi: 10.1016/j.nutres.2020.12.010. Epub 2020 Dec 9. PMID: 33551257.	118
ASV140	s_Blautia_obeum	4805	Commensal		119
ASV409	s_Sutterella_parvirubra	4710	Commensal		120
ASV67	s_Turicibacter_sanguinis	4402	Pathogenic	Bosshard, Philipp P., Reinhard Zbinden, and Martin Altwegg. "Turicibacter sanguinis gen. nov., sp. nov., a novel anaerobic, Gram-positive bacterium."¬†International journal of systematic and evolutionary microbiology¬†52.4 (2002): 1263-1266.	121
ASV507	s_Lactobacillus_oris	4337	Probiotics	Probiotics database	122
ASV93	s_Clostridium_absonum	4316	Pathogenic	Clark GC, Briggs DC, Karasawa T, Wang X, Cole AR, Maegawa T, Jayasekera PN, Naylor CE, Miller J, Moss DS, Nakamura S, Basak AK, Titball RW. Clostridium absonum alpha-toxin: new insights into clostridial phospholipase C substrate binding and specificity. J Mol Biol. 2003 Oct 31;333(4):759-69. doi: 10.1016/j.jmb.2003.07.016. PMID: 14568535.	123
ASV70	s_Faecalibacillus_intestinalis	4219	Commensal	Seo B, Jeon K, Baek I, Lee YM, Baek K, Ko G. Faecalibacillus intestinalis gen. nov., sp. nov. and Faecalibacillus faecis sp. nov., isolated from human faeces. Int J Syst Evol Microbiol. 2019 Jul;69(7):2120-2128. doi: 10.1099/ijsem.0.003443. Epub 2019 May 17. PMID: 31099736.	124
ASV609	s_Lactobacillus_vaginalis	4146	Commensal		125
ASV110	s_Roseburia_cecicola	3990	Commensal	Martin JH, Savage DC. Purification and characterization of flagella from Roseburia cecicola, an obligately anaerobic bacterium. J Gen Microbiol. 1985 Aug;131(8):2075-8. doi: 10.1099/00221287-131-8-2075. PMID: 4056743.	126
ASV485	s_Megasphaera_elsdenii	3949	Pathogenic	Brancaccio, M. I. C. H. A. E. L., and GLENDA G. Legendre. "Megasphaera elsdenii endocarditis."¬†Journal of clinical microbiology¬†10.1 (1979): 72-74.	127
ASV38	s_Alistipes_senegalensis	3901	Commensal	Mishra AK, Gimenez G, Lagier JC, Robert C, Raoult D, Fournier PE. Genome sequence and description of Alistipes senegalensis sp. nov. Stand Genomic Sci. (2012) 6:1–16. doi: 10.4056/sigs.3076460	128
ASV56	s_Ruminococcus_lactaris	3896	Commensal		129
ASV147	s_Bacteroides_dorei	3830	Commensal		130
ASV75	s_Enterocloster_lavalensis	3728	Commensal	Seo B, Jeon K, Baek I, Lee YM, Baek K, Ko G. Clostridium fessum sp. nov., isolated from human faeces. Int J Syst Evol Microbiol. 2021 Jan;71(1). doi: 10.1099/ijsem.0.004579. Epub 2020 Nov 30. PMID: 33253079.	131
ASV223	s_Duodenibacillus_massiliensis	3612	Commensal	Mailhe M, Ricaboni D, Benezech A, Lagier JC, Fournier PE, Raoult D. 'Duodenibacillus massiliensis' gen. nov., sp. nov., a new species identified in human duodenum. New Microbes New Infect. 2016 Nov 28;17:43-44. doi: 10.1016/j.nmni.2016.11.024. PMID: 28275442; PMCID: PMC5328939.	132
ASV305	s_Bifidobacterium_dentium	3573	Pathogenic	Taylor et al	133
ASV301	s_Streptococcus_anginosus	3444	Pathogenic	https://www.ncbi.nlm.nih.gov/pubmed/28676193	134
ASV231	s_Dialister_succinatiphilus	3434	Commensal	Morotomi M, Nagai F, Sakon H, Tanaka R. Dialister succinatiphilus sp. nov. and Barnesiella intestinihominis sp. nov., isolated from human faeces. Int J Syst Evol Microbiol. 2008 Dec;58(Pt 12):2716-20. doi: 10.1099/ijs.0.2008/000810-0. PMID: 19060046.	135
ASV219	s_Campylobacter_concisus	3379	Pathogenic	Adv Clin Exp Med. 2017 Jan-Feb;26(1):149-154.	136
ASV151	s_Blautia_faecis	3363	Commensal	Park SK, Kim MS, Bae JW. Blautia faecis sp. nov., isolated from human faeces. Int J Syst Evol Microbiol. 2013 Feb;63(Pt 2):599-603. doi: 10.1099/ijs.0.036541-0. Epub 2012 Apr 27. PMID: 22544782.	137
ASV152	s_Alistipes_indistinctus	3329	Commensal		138
ASV259	s_Faecalimonas_umbilicata	3300	Commensal	Sakamoto M, Iino T, Ohkuma M. Faecalimonas umbilicata gen. nov., sp. nov., isolated from human faeces, and reclassification of Eubacterium contortum, Eubacterium fissicatena and Clostridium oroticum as Faecalicatena contorta gen. nov., comb. nov., Faecalicatena fissicatena comb. nov. and Faecalicatena orotica comb. nov. Int J Syst Evol Microbiol. 2017 May;67(5):1219-1227. doi: 10.1099/ijsem.0.001…	139
ASV420	s_Alistipes_ihumii	3291	Commensal	Pfleiderer A, Mishra AK, Lagier JC, Robert C, Caputo A, Raoult D, Fournier PE. Non-contiguous finished genome sequence and description of Alistipes ihumii sp. nov. Stand Genomic Sci. 2014 Feb 15;9(3):1221-35. doi: 10.4056/sigs.4698398. PMID: 25197494; PMCID: PMC4149002.	140
ASV404	s_Pyramidobacter_piscolens	3213	Pathogenic	Downes, Julia, et al. "Pyramidobacter piscolens gen. nov., sp. nov., a member of the phylum ‚ÄòSynergistetes‚Äô isolated from the human oral cavity."¬†International journal of systematic and evolutionary microbiology¬†59.Pt 5 (2009): 972.	141
ASV132	s_Blautia_wexlerae	3143	Commensal		142
ASV59	s_Coprococcus_comes	3112	Pathogenic		143
ASV445	s_Fournierella_massiliensis	3043	Commensal	Togo AH, Durand G, Khelaifia S, Armstrong N, Robert C, Cadoret F, Di Pinto F, Delerce J, Levasseur A, Raoult D, Million M. Fournierella massiliensis gen. nov., sp. nov., a new human-associated member of the family Ruminococcaceae. Int J Syst Evol Microbiol. 2017 May;67(5):1393-1399. doi: 10.1099/ijsem.0.001826. Epub 2017 Jun 5. PMID: 28126042.	144
ASV273	s_Veillonella_dispar	2991	Pathogenic	Taylor et al	145
ASV421	s_Coprobacter_fastidiosus	2899	Commensal		146
ASV141	s_Anaerotruncus_colihominis	2816	Commensal		147
ASV397	s_Bacteroides_fluxus	2763	Pathogenic	Cobo, Fernando, et al. "First case of abdominal infection caused by Bacteroides fluxus."¬†Anaerobe¬†69 (2021): 102363.	148
ASV285	s_Alistipes_dispar	2720	Commensal	Sakamoto M, Ikeyama N, Ogata Y, Suda W, Iino T, Hattori M, Ohkuma M. Alistipes communis sp. nov., Alistipes dispar sp. nov. and Alistipes onderdonkii subsp. vulgaris subsp. nov., isolated from human faeces, and creation of Alistipes onderdonkii subsp. onderdonkii subsp. nov. Int J Syst Evol Microbiol. 2020 Jan;70(1):473-480. doi: 10.1099/ijsem.0.003778. PMID: 31633480.	149
ASV167	s_Eggerthella_lenta	2618	Pathogenic	Med Clin (Barc). 2017	150
ASV413	s_Parabacteroides_johnsonii	2596	Commensal		151
ASV325	s_Parabacteroides_faecis	2590	Commensal		152
ASV402	s_Clostridium_saudiense	2517	Pathogenic	Yoon E, Kim TY, Heo WY, Kang O, Yu HJ, Lee JH, Ko JH, Lee NY, Huh HJ. The First Case of Clostridium saudiense Bacteremia in a Patient with Hepatocellular Carcinoma. Ann Lab Med. 2022 Jul 1;42(4):491-493. doi: 10.3343/alm.2022.42.4.491. PMID: 35177573; PMCID: PMC8859549.	153
ASV398	s_Megasphaera_indica	2505	Commensal	Lanjekar VB, Marathe NP, Ramana VV, Shouche YS, Ranade DR. Megasphaera indica sp. nov., an obligate anaerobic bacteria isolated from human faeces. Int J Syst Evol Microbiol. 2014 Jul;64(Pt 7):2250-2256. doi: 10.1099/ijs.0.059816-0. Epub 2014 Apr 7. PMID: 24711592.	154
ASV130	s_Lawsonibacter_asaccharolyticus	2498	Commensal	Sakamoto M, Iino T, Yuki M, Ohkuma M. Lawsonibacter asaccharolyticus gen. nov., sp. nov., a butyrate-producing bacterium isolated from human faeces. Int J Syst Evol Microbiol. 2018 Jun;68(6):2074-2081. doi: 10.1099/ijsem.0.002800. Epub 2018 May 10. PMID: 29745868.	155
ASV331	s_Streptococcus_pneumoniae	2456	Pathogenic		156
ASV410	s_Butyricimonas_faecihominis	2404	Commensal		157
ASV282	s_Aggregatibacter_segnis	2353	Commensal		158
ASV244	s_Allisonella_histaminiformans	2301	Commensal	Garner MR, Flint JF, Russell JB. Allisonella histaminiformans gen. nov., sp. nov. A novel bacterium that produces histamine, utilizes histidine as its sole energy source, and could play a role in bovine and equine laminitis. Syst Appl Microbiol. 2002 Dec;25(4):498-506. doi: 10.1078/07232020260517625. PMID: 12583709.	159
ASV367	s_Fusobacterium_periodonticum	1989	Pathogenic	Taylor et al	160
ASV149	s_Intestinibacter_bartlettii	1981	Commensal		161
ASV96	s_Clostridium_citroniae	1826	Commensal		162
ASV190	s_Enterococcus_avium	1687	Pathogenic	Taylor et al	163
ASV163	s_Peptostreptococcus_stomatis	1678	Commensal		164
ASV116	s_Terrisporobacter_glycolicus	1565	Pathogenic	Cheng, Matthew P., et al. "A case report of a deep surgical site infection with Terrisporobacter glycolicus/T. Mayombei and review of the literature."¬†BMC infectious diseases¬†16.1 (2016): 1-4.	165
ASV515	s_Senegalimassilia_anaerobia	1503	Commensal	Han KI, Kim JS, Lee KC, Eom MK, Suh MK, Kim HS, Park SH, Lee JH, Kang SW, Park JE, Oh BS, Yu SY, Choi SH, Lee DH, Yoon H, Kim BY, Lee JH, Lee JS. Senegalimassilia faecalis sp. nov., an anaerobic actinobacterium isolated from human faeces, and emended description of the genus Senegalimassilia. Int J Syst Evol Microbiol. 2020 Mar;70(3):1684-1690. doi: 10.1099/ijsem.0.003958. PMID: 31913113.	166
ASV209	s_Rothia_mucilaginosa	1476	Pathogenic	Maraki S, Papadakis IS. Rothia mucilaginosa pneumonia: a literature review. Infect Dis (Lond). 2015 Mar;47(3):125-9. doi: 10.3109/00365548.2014.980843. PMID: 25664502.	167
ASV92	s_Holdemanella_biformis	1445	Commensal		168
ASV24	s_Blautia_argi	1442	Commensal	Paek J, Shin Y, Kook JK, Chang YH. Blautia argi sp. nov., a new anaerobic bacterium isolated from dog faeces. Int J Syst Evol Microbiol. 2019 Jan;69(1):33-38. doi: 10.1099/ijsem.0.002981. Epub 2018 Nov 8. PMID: 30407903.	169
ASV131	s_Peptococcus_asaccharolyticus	1376	Pathogenic	Althaqafi A, Munshi A, Altayib H, Alsubhi N, Alnajar D, Al-Amri A. Septic Abortion Secondary to Peptoniphilus asaccharolyticus Complicated by Bacteremia: A Case Report and Review of Literature. Cureus. 2023 Mar 10;15(3):e35978. doi: 10.7759/cureus.35978. PMID: 37041893; PMCID: PMC10083041.	170
ASV366	s_Lactobacillus_delbrueckii	1344	Commensal		171
ASV83	s_Oscillibacter_massiliensis	1299	Commensal	Hocquart M, Pham T, Kuete E, Tomei E, Lagier JC, Raoult D. Successful Fecal Microbiota Transplantation in a Patient Suffering From Irritable Bowel Syndrome and Recurrent Urinary Tract Infections. Open Forum Infect Dis. 2019 Oct 14;6(10):ofz398. doi: 10.1093/ofid/ofz398. PMID: 31660360; PMCID: PMC6790401.	172
ASV229	s_Sutterella	1249	Commensal	Ndongo S, Cadoret F, Dubourg G, Delerce J, Fournier PE, Raoult D, Lagier JC. 'Collinsella phocaeensis' sp. nov., 'Clostridium merdae' sp. nov., 'Sutterella massiliensis' sp. nov., 'Sutturella timonensis' sp. nov., 'Enorma phocaeensis' sp. nov., 'Mailhella massiliensis' gen. nov., sp. nov., 'Mordavella massiliensis' gen. nov., sp. nov. and 'Massiliprevotella massiliensis' gen. nov., sp. nov., 9 ne…	173
ASV333	s_Butyricicoccus_pullicaecorum	1247	Probiotics	Chang SC, Shen MH, Liu CY, Pu CM, Hu JM, Huang CJ. A gut butyrate-producing bacterium Butyricicoccus pullicaecorum regulates short-chain fatty acid transporter and receptor to reduce the progression of 1,2-dimethylhydrazine-associated colorectal cancer. Oncol Lett. 2020 Dec;20(6):327. doi: 10.3892/ol.2020.12190. Epub 2020 Oct 5. PMID: 33101496; PMCID: PMC7577080.	174
ASV433	s_Desulfovibrio_legallii	1206	Commensal		175
ASV170	s_Fusobacterium_nucleatum	1128	Pathogenic	Taylor et al	176
ASV555	s_Sutterella	1109	Commensal		177
ASV155	s_Eubacterium_ramulus	1067	Commensal	Braune A, Engst W, Elsinghorst PW, Furtmann N, Bajorath J, Gütschow M, Blaut M. Chalcone Isomerase from Eubacterium ramulus Catalyzes the Ring Contraction of Flavanonols. J Bacteriol. 2016 Oct 7;198(21):2965-2974. doi: 10.1128/JB.00490-16. PMID: 27551015; PMCID: PMC5055601.	178
ASV288	s_Desulfovibrio_desulfuricans	1045	Pathogenic	Hagiya, Hideharu, et al. "Desulfovibrio desulfuricans bacteremia: a case report and literature review."¬†Anaerobe¬†49 (2018): 112-115.	179
ASV235	s_Romboutsia_timonensis	1036	Commensal	Ricaboni D, Mailhe M, Khelaifia S, Raoult D, Million M. Romboutsia timonensis, a new species isolated from human gut. New Microbes New Infect. 2016 Apr 13;12:6-7. doi: 10.1016/j.nmni.2016.04.001. PMID: 27200178; PMCID: PMC4864248.	180
ASV234	s_Haemophilus_sputorum	1028	Commensal		181
ASV280	s_Streptococcus_gordonii	977	Commensal		182
ASV405	s_Anaeroglobus_geminatus	960	Pathogenic	Carlier, Jean-Philippe, et al. "Anaeroglobus geminatus gen. nov., sp. nov., a novel member of the family Veillonellaceae."¬†International journal of systematic and evolutionary microbiology¬†52.3 (2002): 983-986.	183
ASV423	s_Parabacteroides_acidifaciens	951	Commensal	Wang YJ, Xu XJ, Zhou N, Sun Y, Liu C, Liu SJ, You X. Parabacteroides acidifaciens sp. nov., isolated from human faeces. Int J Syst Evol Microbiol. 2019 Mar;69(3):761-766. doi: 10.1099/ijsem.0.003230. Epub 2019 Jan 17. PMID: 30652964.	184
ASV206	s_Abiotrophia_defectiva	928	Pathogenic	Taylor et al	185
ASV399	s_Haemophilus_parahaemolyticus	908	Pathogenic	Taylor et al	186
ASV269	s_Anaerostipes_caccae	873	Commensal		187
ASV521	s_Longibaculum_muris	868	Commensal	Tall ML, Ndongo S, Ngom II, Delerce J, Khelaifia S, Raoult D, Fournier PE, Levasseur A. Massilimicrobiota timonensis gen. nov., sp. nov., a new bacterium isolated from the human gut microbiota. New Microbes New Infect. 2019 Jun 13;31:100574. doi: 10.1016/j.nmni.2019.100574. PMID: 31341627; PMCID: PMC6630085.	188
ASV99	s_Coprococcus_catus	823	Commensal	Pourafshar S, Sharma B, Allen J, Hoang M, Lee H, Dressman H, Tyson CC, Mallawaarachchi I, Kumar P, Ma JZ, Lin PH, Scialla JJ. Longitudinal Pilot Evaluation of the Gut Microbiota Comparing Patients With and Without Chronic Kidney Disease. J Ren Nutr. 2024 Jul;34(4):302-312. doi: 10.1053/j.jrn.2024.01.003. Epub 2024 Jan 28. PMID: 38286361.	189
ASV307	s_Paraprevotella_xylaniphila	809	Commensal	Morotomi M, Nagai F, Sakon H, Tanaka R. Paraprevotella clara gen. nov., sp. nov. and Paraprevotella xylaniphila sp. nov., members of the family 'Prevotellaceae' isolated from human faeces. Int J Syst Evol Microbiol. 2009 Aug;59(Pt 8):1895-900. doi: 10.1099/ijs.0.008169-0. Epub 2009 Jun 30. PMID: 19567577.	190
ASV261	s_Clostridium_scindens	808	Commensal		191
ASV536	s_Massiliprevotella_massiliensis	801	Commensal	Ndongo S, Cadoret F, Dubourg G, Delerce J, Fournier PE, Raoult D, Lagier JC. 'Collinsella phocaeensis' sp. nov., 'Clostridium merdae' sp. nov., 'Sutterella massiliensis' sp. nov., 'Sutturella timonensis' sp. nov., 'Enorma phocaeensis' sp. nov., 'Mailhella massiliensis' gen. nov., sp. nov., 'Mordavella massiliensis' gen. nov., sp. nov. and 'Massiliprevotella massiliensis' gen. nov., sp. nov., 9 ne…	192
ASV393	s_Eisenbergiella_massiliensis	798	Commensal	Togo AH, Khelaifia S, Bittar F, Maraninchi M, Raoult D, Million M. 'Eisenbergiella massiliensis', a new species isolated from human stool collected after bariatric surgery. New Microbes New Infect. 2016 Jun 2;13:15-6. doi: 10.1016/j.nmni.2016.05.015. PMID: 27358742; PMCID: PMC4917486.	193
ASV245	s_Eisenbergiella_tayi	780	Pathogenic	Amir, Itay, et al. "Eisenbergiella tayi gen. nov., sp. nov., isolated from human blood."¬†International journal of systematic and evolutionary microbiology¬†64.Pt_3 (2014): 907-914.	194
ASV476	s_Robinsoniella_peoriensis	778	Pathogenic	Shen, Dingxia, et al. "Robinsoniella peoriensis bacteremia in a patient with pancreatic cancer."¬†Journal of clinical microbiology¬†48.9 (2010): 3448-3450.	195
ASV232	s_Pseudobutyrivibrio_ruminis	770	Probiotics	Probiotics database	196
ASV477	s_Acinetobacter_baumannii	746	Pathogenic	Taylor et al	197
ASV449	s_Bifidobacterium_bifidum	744	Probiotics	Probiotics database	198
ASV91	s_Catenibacterium_mitsuokai	713	Commensal		199
ASV198	s_Lautropia_mirabilis	704	Pathogenic	Calheiros Cruz G, Sousa M, Vilela S, Teixeira E Costa F, Silva FJ. Lautropia mirabilis: An Exceedingly Rare Cause of Peritoneal Dialysis-Associated Peritonitis. Case Rep Nephrol Dial. 2022 May 2;12(2):81-84. doi: 10.1159/000524494. PMID: 35702689; PMCID: PMC9149348.	200
ASV479	s_Lactobacillus_rhamnosus	701	Probiotics	Chiang MC, Chen CL, Feng Y, Chen CC, Lien R, Chiu CH. Lactobacillus rhamnosus sepsis associated with probiotic therapy in an extremely preterm infant: Pathogenesis and a review for clinicians. J Microbiol Immunol Infect. 2021 Aug;54(4):575-580. doi: 10.1016/j.jmii.2020.03.029. Epub 2020 Apr 3. PMID: 32307246.	201
ASV359	s_Raoultella_terrigena	690	Pathogenic	Lekhniuk N, Fesenko U, Pidhirnyi Y, Sękowska A, Korniychuk O, Konechnyi Y. Raoultellaterrigena: Current state of knowledge, after two recently identified clinical cases in Eastern Europe. Clin Case Rep. 2021 Mar 31;9(5):e04089. doi: 10.1002/ccr3.4089. PMID: 34026135; PMCID: PMC8123537.	202
ASV634	s_Bacteroides_pyogenes	682	Pathogenic		203
ASV504	s_Alloscardovia_omnicolens	677	Pathogenic	Huys, Geert, et al. "Alloscardovia omnicolens gen. nov., sp. nov., from human clinical samples."¬†International journal of systematic and evolutionary microbiology¬†57.7 (2007): 1442-1446.	204
ASV484	s_Bacteroides_sartorii	667	Commensal		205
ASV302	s_Sellimonas_intestinalis	659	Commensal		206
ASV102	s_Eubacterium_oxidoreducens	646	Commensal		207
ASV318	s_Clostridium_spiroforme	644	Pathogenic	Tuomisto L, Navarro MA, Mendonça FS, Oliver-Guimerá A, Casanova MI, Keel K, Asin J, Imai D, Stoute S, Mete A, Uzal FA. Clostridium spiroforme-associated enteric disease in domestic rabbits: a retrospective study of 32 cases in California, 1992-2019, and literature review. J Vet Diagn Invest. 2024 Sep;36(5):730-734. doi: 10.1177/10406387241257676. Epub 2024 Jun 6. PMID: 38842433; PMCID: PMC1145774…	208
ASV542	s_Citrobacter_freundii	612	Pathogenic	Taylor et al	209
ASV165	s_Campylobacter_gracilis	609	Pathogenic	Emerg Infect Dis. 2015 Jun;21(6):1084-5.	210
ASV348	s_Hungatella_hathewayi	609	Pathogenic	Elsayed, Sameer, and Kunyan Zhang. "Human infection caused by Clostridium hathewayi."¬†Emerging infectious diseases¬†10.11 (2004): 1950.	211
ASV304	s_Coprobacillus_cateniformis	599	Commensal		212
ASV314	s_Clostridium_paraputrificum	585	Pathogenic	Intern Med. 2017 Dec 15;56(24):3395-3397.	213
ASV358	s_Enterococcus_cecorum	571	Pathogenic	Delaunay, E., C. Abat, and J-M. Rolain. "Enterococcus cecorum human infection, France."¬†New microbes and new infections¬†7 (2015): 50-51.	214
ASV220	s_Streptococcus_sanguinis	559	Pathogenic		215
ASV539	s_Cetobacterium_somerae	549	Probiotics	Zhao Y, Li S, Lessing DJ, Guo L, Chu W. Characterization of Cetobacterium somerae CPU-CS01 isolated from the intestine of healthy crucian carp (Carassius auratus) as potential probiotics against Aeromonas hydrophila infection. Microb Pathog. 2023 Jul;180:106148. doi: 10.1016/j.micpath.2023.106148. Epub 2023 May 9. PMID: 37169311.	216
ASV492	s_Pediococcus_acidilactici	542	Probiotics	Yavorov-Dayliev D, Milagro FI, López-Yoldi M, Clemente I, Riezu-Boj JI, Ayo J, Oneca M, Aranaz P. Pediococcus acidilactici (pA1c®) alleviates obesity-related dyslipidemia and inflammation in Wistar rats by activating beta-oxidation and modulating the gut microbiota. Food Funct. 2023 Dec 11;14(24):10855-10867. doi: 10.1039/d3fo01651j. PMID: 37987083.	217
ASV62	s_Butyricimonas_paravirosa	536	Commensal		218
ASV556	s_Fusobacterium_alocis	512	Pathogenic	Iskander MMZ, Lamont GJ, Tan J, Pisano M, Uriarte SM, Scott DA. Tobacco smoke exacerbates Filifactor alocis pathogenicity. J Clin Periodontol. 2023 Jan;50(1):121-130. doi: 10.1111/jcpe.13729. Epub 2022 Oct 12. PMID: 36122937; PMCID: PMC9976951.	219
ASV328	s_Negativibacillus_massiliensis	507	Commensal	Ricaboni D, Mailhe M, Vitton V, Andrieu C, Fournier PE, Raoult D. "Negativibacillus massiliensis" gen. nov., sp. nov., isolated from human left colon. New Microbes New Infect. 2016 Nov 15;17:36-38. doi: 10.1016/j.nmni.2016.11.002. PMID: 28275439; PMCID: PMC5328706.	220
ASV241	s_Bacteroides_galacturonicus	486	Commensal		221
ASV156	s_Prevotella_bivia	481	Pathogenic	ACG Case Rep J. 2016，3(4):e178.	222
ASV210	s_Lachnoanaerobaculum_gingivalis	477	Pathogenic	Okada N, Murakami A, Sato M, Nakamura S, Fujii S, Sogabe K, Takahashi M, Okada A, Abe A, Fujii H, Abe M, Azuma M, Ishizawa K. First reported case of Lachnoanaerobaculum gingivalis bacteremia in an acute myeloid leukemia patient with oral mucositis during high dose chemotherapy. Anaerobe. 2022 Aug;76:102610. doi: 10.1016/j.anaerobe.2022.102610. Epub 2022 Jul 8. PMID: 35811059.	223
ASV296	s_Clostridium_glycyrrhizinilyticum	438	Commensal	Sakuma K, Kitahara M, Kibe R, Sakamoto M, Benno Y. Clostridium glycyrrhizinilyticum sp. nov., a glycyrrhizin-hydrolysing bacterium isolated from human faeces. Microbiol Immunol. 2006;50(7):481-5. doi: 10.1111/j.1348-0421.2006.tb03818.x. PMID: 16858139.	224
ASV213	s_Oribacterium_asaccharolyticum	381	Pathogenic	Sizova, Maria V., et al. "Oribacterium parvum sp. nov. and Oribacterium asaccharolyticum sp. nov., obligately anaerobic bacteria from the human oral cavity, and emended description of the genus Oribacterium."¬†International journal of systematic and evolutionary microbiology¬†64.Pt 8 (2014): 2642.	225
ASV565	s_Turicimonas_muris	375	Commensal		226
ASV134	s_Fenollaria_massiliensis	367	Pathogenic	Pagnier, Isabelle, et al. "Non-contiguous finished genome sequence and description of Fenollaria massiliensis gen. nov., sp. nov., a new genus of anaerobic bacterium."¬†Standards in genomic sciences¬†9.3 (2014): 704-717.	227
ASV434	s_Blautia_caecimuris	364	Commensal	Lagkouvardos I, Pukall R, Abt B, Foesel BU, Meier-Kolthoff JP, Kumar N, Bresciani A, Martinez I, Just S, Ziegler C, et al. The Mouse Intestinal Bacterial Collection (miBC) provides host-specific insight into cultured diversity and functional potential of the gut microbiota. Nat Microbiol 2016; 1:16131.	228
ASV120	s_Blautia_stercoris	362	Commensal		229
ASV303	s_Romboutsia_sedimentorum	359	Commensal	Gerritsen J, Umanets A, Staneva I, Hornung B, Ritari J, Paulin L, Rijkers GT, de Vos WM, Smidt H. Romboutsia hominis sp. nov., the first human gut-derived representative of the genus Romboutsia, isolated from ileostoma effluent. Int J Syst Evol Microbiol. 2018 Nov;68(11):3479-3486. doi: 10.1099/ijsem.0.003012. Epub 2018 Sep 18. PMID: 30226461.	230
ASV84	s_Marvinbryantia_formatexigens	343	Commensal	Wolin, M. J., Miller, T. L., & Lawson, P. A. (2008). Proposal to replace the illegitimate genus name Bryantella Wolin et al. 2004VP with the genus name Marvinbryantia gen. nov. and to replace the illegitimate combination Bryantella formatexigens Wolin et al. 2004VP with Marvinbryantia formatexigens comb. nov. International journal of systematic and evolutionary microbiology, 58(Pt 3), 742–744. ht…	231
ASV403	s_Leptotrichia_hongkongensis	332	Pathogenic	Woo, Patrick CY, et al. "Leptotrichia hongkongensis sp. nov., a novel Leptotrichia species with the oral cavity as its natural reservoir."¬†Journal of Zhejiang University SCIENCE B¬†11.6 (2010): 391-401.	232
ASV440	s_Holdemania_massiliensis	316	Commensal	Mishra AK, Lagier JC, Pfleiderer A, Nguyen TT, Caputo A, Raoult D, Fournier PE. Non-contiguous finished genome sequence and description of Holdemania massiliensis sp. nov. Stand Genomic Sci. 2013 Dec 15;9(2):395-409. doi: 10.4056/sigs.4628316. PMID: 24976895; PMCID: PMC4062643.	233
ASV392	s_Frisingicoccus_caecimuris	313	Commensal	Braune A, Blaut M. Catenibacillus scindens gen. nov., sp. nov., a C-deglycosylating human intestinal representative of the Lachnospiraceae. Int J Syst Evol Microbiol. 2018 Oct;68(10):3356-3361. doi: 10.1099/ijsem.0.003001. Epub 2018 Sep 4. PMID: 30179152.	234
ASV339	s_Parasutterella_secunda	310	Commensal		235
ASV593	s_Sutterella	309	Commensal		236
ASV432	s_Eggerthella_sinensis	302	Pathogenic	Lau, Susanna KP, et al. "Eggerthella hongkongensis sp. nov. and Eggerthella sinensis sp. nov., two novel Eggerthella species, account for half of the cases of Eggerthella bacteremia."¬†Diagnostic microbiology and infectious disease¬†49.4 (2004): 255-263.	237
ASV436	s_Cloacibacillus_evryensis	298	Commensal		238
ASV513	s_Lactobacillus_saerimneri	294	Probiotics	Taweechotipatr M, Iyer C, Spinler JK, Versalovic J, Tumwasorn S. Lactobacillus saerimneri and Lactobacillus ruminis: novel human-derived probiotic strains with immunomodulatory activities. FEMS Microbiol Lett. 2009 Apr;293(1):65-72. doi: 10.1111/j.1574-6968.2009.01506.x. Epub 2009 Feb 12. PMID: 19222575; PMCID: PMC4105522.	239
ASV35	s_Oxalobacter_formigenes	291	Commensal		240
ASV414	s_Granulicatella_elegans	283	Pathogenic	Ohara-Nemoto, Yuko, et al. "Infective endocarditis caused by Granulicatella elegans originating in the oral cavity."¬†Journal of clinical microbiology¬†43.3 (2005): 1405-1407.	241
ASV471	s_Pseudomonas_fragi	281	Commensal	Mao S, Liu Y, Hou Y, Ma X, Yang J, Han H, Wu J, Jia L, Qin H, Lu F. Efficient production of sugar-derived aldonic acids by Pseudomonas fragi TCCC11892. RSC Adv. 2018 Nov 30;8(70):39897-39901. doi: 10.1039/c8ra07556e. PMID: 35558231; PMCID: PMC9091311.	242
ASV327	s_Lachnoclostridium_pacaense	280	Commensal	Expression of Concern: Urmitella timonensis' gen. nov., sp. nov., Blautia marasmi' sp. nov., Lachnoclostridium pacaense' sp. nov., Bacillus marasmi' sp. nov. and Anaerotruncus rubiinfantis' sp. nov., isolated from stool samples of undernourished African children. New Microbes New Infect. 2024 Apr 10;59:101405. doi: 10.1016/j.nmni.2024.101405. PMID: 38799863; PMCID: PMC11123629.	243
ASV379	s_Prevotella_melaninogenica	278	Pathogenic	Taylor et al	244
ASV121	s_Comamonas_kerstersii	261	Pathogenic	Almuzara, Marisa N., et al. "Intra-abdominal infections due to Comamonas kerstersii."¬†Journal of clinical microbiology¬†51.6 (2013): 1998-2000.	245
ASV611	s_Citrobacter_koseri	253	Pathogenic	Taylor et al	246
ASV139	s_Faecalicatena_contorta	253	Commensal	Sakamoto, M., Iino, T., & Ohkuma, M. (2017). Faecalimonas umbilicata gen. nov., sp. nov., isolated from human faeces, and reclassification of Eubacterium contortum, Eubacterium fissicatena and Clostridium oroticum as Faecalicatena contorta gen. nov., comb. nov., Faecalicatena fissicatena comb. nov. and Faecalicatena orotica comb. nov. International journal of systematic and evolutionary microbiol…	247
ASV465	s_Desulfovibrio	252	Commensal		248
ASV360	s_Streptococcus_salivarius	247	Pathogenic		249
ASV73	s_Cloacibacillus_porcorum	243	Commensal		250
ASV237	s_Roseburia_intestinalis	233	Commensal		251
ASV458	s_Parabacteroides_chongii	229	Pathogenic	Kim, Hyunsoo, et al. "Parabacteroides chongii sp. nov., isolated from blood of a patient with peritonitis."¬†Journal of Microbiology¬†56.10 (2018): 722-726.	252
ASV258	s_Oribacterium_sinus	219	Pathogenic	IJSEM, 2004，Sep;54(Pt 5):1611-5.	253
ASV332	s_Phocea_massiliensis	213	Commensal	Ndongo S, Lagier JC, Fournier PE, Raoult D, Khelaifia S. 'Phocea massiliensis' a new bacterial species isolated from the human gut. New Microbes New Infect. 2016 Jun 15;13:67-8. doi: 10.1016/j.nmni.2016.06.009. PMID: 27482388; PMCID: PMC4954938.	254
ASV98	s_Gordonibacter_pamelaeae	211	Pathogenic	Woo, Patrick CY, et al. "First report of Gordonibacter pamelaeae bacteremia."¬†Journal of clinical microbiology¬†48.1 (2010): 319-322.	255
ASV344	s_Butyricimonas_synergistica	208	Commensal	Sakamoto M, Takagaki A, Matsumoto K, Kato Y, Goto K, Benno Y. Butyricimonas synergistica gen. nov., sp. nov. and Butyricimonas virosa sp. nov., butyric acid-producing bacteria in the family 'Porphyromonadaceae' isolated from rat faeces. Int J Syst Evol Microbiol. 2009 Jul;59(Pt 7):1748-53. doi: 10.1099/ijs.0.007674-0. Epub 2009 Jun 19. PMID: 19542124.	256
ASV509	s_Stomatobaculum_longum	206	Commensal		257
ASV594	s_Prevotella_histicola	203	Probiotics	Balakrishnan B, Luckey D, Bodhke R, Chen J, Marietta E, Jeraldo P, Murray J, Taneja V. Prevotella histicola Protects From Arthritis by Expansion of Allobaculum and Augmenting Butyrate Production in Humanized Mice. Front Immunol. 2021 May 4;12:609644. doi: 10.3389/fimmu.2021.609644. PMID: 34017324; PMCID: PMC8130672.	258
ASV278	s_Eubacterium_hallii	200	Commensal		259
ASV342	s_Succinivibrio	191	Commensal		260
ASV164	s_Prevotella_disiens	186	Pathogenic	BMC Res Notes. 2015 Jul 17;8:307.	261
ASV575	s_Lactobacillus_paracasei	184	Probiotics	Cao J, Liu Q, Hao H, Bu Y, Tian X, Wang T, Yi H. Lactobacillus paracasei X11 Ameliorates Hyperuricemia and Modulates Gut Microbiota in Mice. Front Immunol. 2022 Jul 6;13:940228. doi: 10.3389/fimmu.2022.940228. PMID: 35874662; PMCID: PMC9296831.	262
ASV487	s_Streptococcus_mutans	179	Pathogenic	Taylor et al	263
ASV347	s_Succinatimonas_hippei	178	Commensal		264
ASV200	s_Klebsiella_aerogenes	175	Pathogenic	Taylor et al	265
ASV450	s_Mitsuokella_multacida	173	Commensal	Lan GQ, Ho YW, Abdullah N. Mitsuokella jalaludinii sp. nov., from the rumens of cattle in Malaysia. Int J Syst Evol Microbiol. 2002 May;52(Pt 3):713-718. doi: 10.1099/00207713-52-3-713. PMID: 12054230.	266
ASV457	s_Longicatena_caecimuris	171	Commensal	Ogata Y, Sakamoto M, Ohkuma M, Hattori M, Suda W. Complete Genome Sequence of Longicatena caecimuris Strain 3BBH23, Isolated from Healthy Japanese Feces. Microbiol Resour Announc. 2021 May 20;10(20):e00282-21. doi: 10.1128/MRA.00282-21. PMID: 34016676; PMCID: PMC8188338.	267
ASV412	s_Prevotella_timonensis	170	Commensal		268
ASV670	s_Eubacterium_xylanophilum	170	Commensal		269
ASV671	s_Bacteroides_faecalis	169	Commensal	Yu SY, Kim JS, Oh BS, Park SH, Kang SW, Park JE, Choi SH, Han KI, Lee KC, Eom MK, Suh MK, Lee DH, Yoon H, Kim BY, Yang SJ, Lee JS, Lee JH. Bacteroides faecalis sp. nov., isolated from human faeces. Int J Syst Evol Microbiol. 2019 Dec;69(12):3824-3829. doi: 10.1099/ijsem.0.003690. PMID: 31511127.	270
ASV207	s_Acinetobacter_johnsonii	164	Pathogenic	Taylor et al	271
ASV183	s_Oribacterium_parvum	161	Pathogenic	Sizova, Maria V., et al. "Oribacterium parvum sp. nov. and Oribacterium asaccharolyticum sp. nov., obligately anaerobic bacteria from the human oral cavity, and emended description of the genus Oribacterium."¬†International journal of systematic and evolutionary microbiology¬†64.Pt 8 (2014): 2642.	272
ASV143	s_Dielma_fastidiosa	158	Pathogenic	Forman-Ankjaer B, Hvid-Jensen F, Kobel CM, Greve T. Short communication: first case of bacteraemia caused by Dielma fastidiosa in a patient hospitalized with diverticulitis. APMIS. 2024 Feb;132(2):130-133. doi: 10.1111/apm.13367. Epub 2023 Dec 14. PMID: 38095319.	273
ASV448	s_Odoribacter	156	Commensal		274
ASV490	s_Romboutsia_hominis	155	Commensal	Gerritsen J, Umanets A, Staneva I, Hornung B, Ritari J, Paulin L, Rijkers GT, de Vos WM, Smidt H. Romboutsia hominis sp. nov., the first human gut-derived representative of the genus Romboutsia, isolated from ileostoma effluent. Int J Syst Evol Microbiol. 2018 Nov;68(11):3479-3486. doi: 10.1099/ijsem.0.003012. Epub 2018 Sep 18. PMID: 30226461.	275
ASV317	s_Faecalicatena_orotica	151	Commensal	Sakamoto M, Iino T, Ohkuma M. Faecalimonas umbilicata gen. nov., sp. nov., isolated from human faeces, and reclassification of Eubacterium contortum, Eubacterium fissicatena and Clostridium oroticum as Faecalicatena contorta gen. nov., comb. nov., Faecalicatena fissicatena comb. nov. and Faecalicatena orotica comb. nov. Int J Syst Evol Microbiol. 2017 May;67(5):1219-1227. doi: 10.1099/ijsem.0.001…	276
ASV617	s_Phytobacter_ursingii	148	Pathogenic	Choice S, Sherman A, Holder K, Harrington E. Gram-negative sepsis caused by a rare pathogen Phytobacter ursingii. BMJ Case Rep. 2024 Apr 16;17(4):e258384. doi: 10.1136/bcr-2023-258384. PMID: 38627051; PMCID: PMC11029423.	277
ASV319	s_Lachnoclostridium_phytofermentans	146	Commensal	Nakajima M, Tanaka N, Furukawa N, Nihira T, Kodutsumi Y, Takahashi Y, Sugimoto N, Miyanaga A, Fushinobu S, Taguchi H, Nakai H. Mechanistic insight into the substrate specificity of 1,2-β-oligoglucan phosphorylase from Lachnoclostridium phytofermentans. Sci Rep. 2017 Feb 15;7:42671. doi: 10.1038/srep42671. PMID: 28198470; PMCID: PMC5309861.	278
ASV442	s_Emergencia_timonensis	144	Commensal	Bessis S, Ndongo S, Lagier JC, Fournier PE, Raoult D. "Emergencia timonensis," a new bacterium isolated from the stool of a healthy patient. New Microbes New Infect. 2016 May 6;12:73-5. doi: 10.1016/j.nmni.2016.05.001. PMID: 27408733; PMCID: PMC4925930.	279
ASV136	s_Holdemania_filiformis	142	Commensal		280
ASV496	s_Olsenella_uli	139	Pathogenic	Yan Y, Li H, Li S, Liu S, Jia N, Liu Y, Liu Q, Li J, Han C. Olsenella uli-induced pneumonia: a case report. Ann Clin Microbiol Antimicrob. 2022 Mar 2;21(1):9. doi: 10.1186/s12941-022-00499-2. PMID: 35232448; PMCID: PMC8889775.	281
ASV295	s_Prevotella_corporis	138	Commensal		282
ASV532	s_Coprobacter_secundus	137	Commensal		283
ASV230	s_Clostridium_tertium	133	Pathogenic	Taylor et al	284
ASV355	s_Eikenella_corrodens	133	Pathogenic	Arch Pediatr. 2016 Nov;23(11):1146-1149.	285
ASV298	s_Gemella_sanguinis	132	Pathogenic	Shukla, Sanjay K., et al. "Second case of infective endocarditis caused by Gemella sanguinis."¬†WMJ-MADISON-¬†101.3 (2002): 37-39.	286
ASV127	s_Blautia_faecicola	129	Commensal	Kim JS, Park JE, Lee KC, Choi SH, Oh BS, Yu SY, Eom MK, Kang SW, Han KI, Suh MK, Lee DH, Yoon H, Kim BY, Yang SJ, Lee JH, Lee JS, Park SH. Blautia faecicola sp. nov., isolated from faeces from a healthy human. Int J Syst Evol Microbiol. 2020 Mar;70(3):2059-2065. doi: 10.1099/ijsem.0.004015. PMID: 32100703.	287
ASV508	s_Fusobacterium_simiae	129	Commensal	Zoaiter M, Fournier PE, Houhamdi L. Draft Genomes of Two Fusobacterium simiae Strains. Microbiol Resour Announc. 2023 Apr 18;12(4):e0125522. doi: 10.1128/mra.01255-22. Epub 2023 Mar 9. PMID: 36892281; PMCID: PMC10112220.	288
ASV309	s_Faecalicatena_fissicatena	126	Commensal	Sakamoto M, Iino T, Ohkuma M. Faecalimonas umbilicata gen. nov., sp. nov., isolated from human faeces, and reclassification of Eubacterium contortum, Eubacterium fissicatena and Clostridium oroticum as Faecalicatena contorta gen. nov., comb. nov., Faecalicatena fissicatena comb. nov. and Faecalicatena orotica comb. nov. Int J Syst Evol Microbiol. 2017 May;67(5):1219-1227. doi: 10.1099/ijsem.0.001…	289
ASV505	s_Prevotella_salivae	126	Commensal	Sakamoto M, Suzuki M, Huang Y, Umeda M, Ishikawa I, Benno Y. Prevotella shahii sp. nov. and Prevotella salivae sp. nov., isolated from the human oral cavity. Int J Syst Evol Microbiol. 2004 May;54(Pt 3):877-883. doi: 10.1099/ijs.0.02876-0. PMID: 15143039.	290
ASV326	s_Pseudoflavonifractor_capillosus	125	Commensal	Carlier JP, Bedora-Faure M, K'ouas G, Alauzet C, Mory F. Proposal to unify Clostridium orbiscindens Winter et al. 1991 and Eubacterium plautii (Seguin 1928) Hofstad and Aasjord 1982, with description of Flavonifractor plautii gen. nov., comb. nov., and reassignment of Bacteroides capillosus to Pseudoflavonifractor capillosus gen. nov., comb. nov. Int J Syst Evol Microbiol 2010; 60:585-590.	291
ASV395	s_Clostridium_disporicum	122	Pathogenic	Anaerobe. 2017 Dec;48:56-58.	292
ASV553	s_Bacteroides_stercorirosoris	120	Commensal		293
ASV581	s_Prevotella_pallens	113	Commensal	Mättö J, Asikainen S, Väisänen ML, Von Troil-Lindén B, Könönen E, Saarela M, Salminen K, Finegold SM, Jousimies-Somer H. Beta-lactamase production in Prevotella intermedia, Prevotella nigrescens, and Prevotella pallens genotypes and in vitro susceptibilities to selected antimicrobial agents. Antimicrob Agents Chemother. 1999 Oct;43(10):2383-8. doi: 10.1128/AAC.43.10.2383. PMID: 10508011; PMCID: P…	294
ASV574	s_Faecalibacillus_faecis	112	Commensal	Seo B, Jeon K, Baek I, Lee YM, Baek K, Ko G. Faecalibacillus intestinalis gen. nov., sp. nov. and Faecalibacillus faecis sp. nov., isolated from human faeces. Int J Syst Evol Microbiol. 2019 Jul;69(7):2120-2128. doi: 10.1099/ijsem.0.003443. Epub 2019 May 17. PMID: 31099736.	295
ASV158	s_Adlercreutzia_equolifaciens	111	Pathogenic	Oñate FP, Chamignon C, Burz SD, Lapaque N, Monnoye M, Philippe C, Bredel M, Chêne L, Farin W, Paillarse JM, Boursier J, Ratziu V, Mousset PY, Doré J, Gérard P, Blottière HM. Adlercreutzia equolifaciens Is an Anti-Inflammatory Commensal Bacterium with Decreased Abundance in Gut Microbiota of Patients with Metabolic Liver Disease. Int J Mol Sci. 2023 Jul 31;24(15):12232. doi: 10.3390/ijms241512232.…	296
ASV523	s_Anaerobutyricum_soehngenii	104	Probiotics	Wortelboer K, Koopen AM, Herrema H, de Vos WM, Nieuwdorp M, Kemper EM. From fecal microbiota transplantation toward next-generation beneficial microbes: The case of Anaerobutyricum soehngenii. Front Med (Lausanne). 2022 Dec 5;9:1077275. doi: 10.3389/fmed.2022.1077275. PMID: 36544495; PMCID: PMC9760881.	297
ASV300	s_Scardovia_wiggsiae	103	Pathogenic	Downes, Julia, et al. "Scardovia wiggsiae sp. nov., isolated from the human oral cavity and clinical material, and emended descriptions of the genus Scardovia and Scardovia inopinata."¬†International journal of systematic and evolutionary microbiology¬†61.1 (2011): 25-29.	298
ASV459	s_Neglecta_timonensis	102	Commensal	Bessis S, Ndongo S, Lagier JC, Raoult D, Fournier PE. 'Neglecta timonensis' gen. nov., sp. nov., a new human-associated species. New Microbes New Infect. 2016 Jun 2;13:13-4. doi: 10.1016/j.nmni.2016.05.016. PMID: 27358741; PMCID: PMC4917392.	299
ASV400	s_Haemophilus_haemolyticus	99	Pathogenic	Taylor et al	300
ASV503	s_Phocaeicola_abscessus	97	Pathogenic	Al Masalma, Mouhamad, Didier Raoult, and Veronique Roux. "Phocaeicola abscessus gen. nov., sp. nov., an anaerobic bacterium isolated from a human brain abscess sample."¬†International journal of systematic and evolutionary microbiology¬†59.9 (2009): 2232-2237.	301
ASV365	s_Neisseria_subflava	94	Pathogenic	Barald√®s, Maria A., et al. "Meningitis due to Neisseria subflava: case report and review."¬†Clinical infectious diseases¬†30.3 (2000): 615-617.	302
ASV161	s_Anaerofilum_agile	94	Commensal	Zellner G, Stackebrandt E, Nagel D, Messner P, Weiss N, Winter J. Anaerofilum pentosovorans gen. nov., sp. nov., and Anaerofilum agile sp. nov., two new, strictly anaerobic, mesophilic, acidogenic bacteria from anaerobic bioreactors. Int J Syst Bacteriol. 1996 Oct;46(4):871-5. doi: 10.1099/00207713-46-4-871. PMID: 8863411.	303
ASV446	s_Butyricicoccus_faecihominis	87	Commensal	Takada T, Watanabe K, Makino H, Kushiro A. Reclassification of Eubacterium desmolans as Butyricicoccus desmolans comb. nov., and description of Butyricicoccus faecihominis sp. nov., a butyrate-producing bacterium from human faeces. Int J Syst Evol Microbiol. 2016 Oct;66(10):4125-4131. doi: 10.1099/ijsem.0.001323. Epub 2016 Jul 21. PMID: 27453394.	304
ASV461	s_Hydrogeniiclostidium_mannosilyticum	87	Commensal	Chaplin AV, Sokolova SR, Shcherbakova VA, Suzina NE, Kochetkova TO, Goltsov AY, Trofimov DY, Efimov BA. Hydrogeniiclostidium mannosilyticum gen. nov., sp. nov. isolated from human faeces. Int J Syst Evol Microbiol. 2020 Feb;70(2):1210-1216. doi: 10.1099/ijsem.0.003900. PMID: 32122456.	305
ASV265	s_Solobacterium_moorei	84	Pathogenic	J Breath Res. 2013 Dec;7(4):046006.	306
ASV291	s_Aggregatibacter_aphrophilus	83	Pathogenic		307
ASV381	s_Prevotella_nigrescens	79	Pathogenic	Taylor et al	308
ASV123	s_Mediterraneibacter_butyricigenes	79	Commensal	Kim JS, Lee KC, Suh MK, Han KI, Eom MK, Lee JH, Park SH, Kang SW, Park JE, Oh BS, Yu SY, Choi SH, Lee DH, Yoon H, Kim BY, Yang SJ, Lee JS. Mediterraneibacter butyricigenes sp. nov., a butyrate-producing bacterium isolated from human faeces. J Microbiol. 2019 Jan;57(1):38-44. doi: 10.1007/s12275-019-8550-8. Epub 2018 Dec 29. PMID: 30594982.	309
ASV138	s_Anaerotruncus_rubiinfantis	77	Commensal	Pham, T. P., Cadoret, F., Alou, M. T., Brah, S., Diallo, B. A., Diallo, A., Sokhna, C., Delerce, J., Fournier, P. E., Million, M., & Raoult, D. (2017). 'Urmitella timonensis' gen. nov., sp. nov., 'Blautia marasmi' sp. nov., 'Lachnoclostridium pacaense' sp. nov., 'Bacillus marasmi' sp. nov. and 'Anaerotruncus rubiinfantis' sp. nov., isolated from stool samples of undernourished African children. N…	310
ASV313	s_Clostridium_neonatale	75	Pathogenic	Bernard, Kathryn, et al. "Clostridium neonatale sp. nov. linked to necrotizing enterocolitis in neonates and a clarification of species assignable to the genus Clostridium (Prazmowski 1880) emend. Lawson and Rainey 2016."¬†International journal of systematic and evolutionary microbiology¬†68.8 (2018): 2416-2423.	311
ASV277	s_Shigella_flexneri	74	Pathogenic	Taylor et al	312
ASV493	s_Lactobacillus_vaccinostercus	74	Commensal	Liu DD, Gu CT. Lactobacillus pingfangensis sp. nov., Lactobacillus daoliensis sp. nov., Lactobacillus nangangensis sp. nov., Lactobacillus daowaiensis sp. nov., Lactobacillus dongliensis sp. nov., Lactobacillus songbeiensis sp. nov. and Lactobacillus kaifaensis sp. nov., isolated from traditional Chinese pickle. Int J Syst Evol Microbiol. 2019 Oct;69(10):3237-3247. doi: 10.1099/ijsem.0.003619. Er…	313
ASV148	s_Selenomonas_noxia	73	Pathogenic	J Periodontol. 2012 Sep;83(9):1139-48.	314
ASV263	s_Citrobacter_farmeri	73	Pathogenic	Taylor et al	315
ASV427	s_Victivallis_vadensis	73	Commensal	Zoetendal EG, Plugge CM, Akkermans ADL, de Vos WM. Victivallis vadensis gen. nov., sp. nov., a sugar-fermenting anaerobe from human faeces. Int J Syst Evol Microbiol. 2003 Jan;53(Pt 1):211-215. doi: 10.1099/ijs.0.02362-0. PMID: 12656175.	316
ASV444	s_Clostridium_bolteae	72	Pathogenic	Song, Yuli, et al. "Clostridium bolteae sp. nov., isolated from human sources."¬†Systematic and applied microbiology¬†26.1 (2003): 84-89.	317
ASV526	s_Lachnoanaerobaculum_orale	72	Pathogenic	Sabrie NAS, Halani S, Maguire F, Aftanas P, Kozak R, Andany N. Lachnoanaerobaculum orale bacteremia in a patient with acute myeloid leukemia and stomatitis: An emerging pathogen. IDCases. 2023 Jul 3;33:e01837. doi: 10.1016/j.idcr.2023.e01837. PMID: 37645542; PMCID: PMC10461115.	318
ASV642	s_Marseilla_massiliensis	72	Commensal	Sakamoto M, Ikeyama N, Murakami T, Mori H, Yuki M, Ohkuma M. Comparative genomics of Parolsenella catena and Libanicoccus massiliensis: Reclassification of Libanicoccus massiliensis as Parolsenella massiliensis comb. nov. Int J Syst Evol Microbiol. 2019 Apr;69(4):1123-1129. doi: 10.1099/ijsem.0.003283. Epub 2019 Feb 14. PMID: 30762516.	319
ASV618	s_Prevotella_multiformis	69	Pathogenic	Sakamoto, Mitsuo, et al. "Prevotella multiformis sp. nov., isolated from human subgingival plaque."¬†International journal of systematic and evolutionary microbiology¬†55.2 (2005): 815-819.	320
ASV146	s_Colidextribacter_massiliensis	69	Commensal	Ricaboni D, Mailhe M, Cadoret F, Vitton V, Fournier PE, Raoult D. 'Colidextribacter massiliensis' gen. nov., sp. nov., isolated from human right colon. New Microbes New Infect. 2016 Nov 28;17:27-29. doi: 10.1016/j.nmni.2016.11.023. PMID: 28275436; PMCID: PMC5328710.	321
ASV233	s_Lactobacillus_ruminis	69	Probiotics	Taweechotipatr M, Iyer C, Spinler JK, Versalovic J, Tumwasorn S. Lactobacillus saerimneri and Lactobacillus ruminis: novel human-derived probiotic strains with immunomodulatory activities. FEMS Microbiol Lett. 2009 Apr;293(1):65-72. doi: 10.1111/j.1574-6968.2009.01506.x. Epub 2009 Feb 12. PMID: 19222575; PMCID: PMC4105522.	322
ASV306	s_Streptococcus_sobrinus	68	Pathogenic	Taylor et al	323
ASV649	s_Olsenella_scatoligenes	68	Commensal		324
ASV311	s_Caecibacterium_sporoformans	66	Commensal	Oren A, Garrity GM, Spring S, Onrust L, Petzoldt D, Eeckhaut V, De Maesschalck C, Haesebrouck F, Rautenschlein S, Ducatelle R, Van Immerseel F, Taras D. Valid publication of the names Caecibacterium and Caecibacterium sporoformans. Int J Syst Evol Microbiol. 2019 Feb;69(2):452-453. doi: 10.1099/ijsem.0.003173. Epub 2018 Dec 17. PMID: 30556800.	325
ASV268	s_Acidovorax_wautersii	64	Commensal		326
ASV276	s_Gemella_morbillorum	63	Pathogenic	Taylor et al	327
ASV557	s_Monoglobus_pectinilyticus	63	Commensal	Kim CC, Kelly WJ, Patchett ML, Tannock GW, Jordens Z, Stoklosinski HM, Taylor JW, Sims IM, Bell TJ, Rosendale DI. Monoglobus pectinilyticus gen. nov., sp. nov., a pectinolytic bacterium isolated from human faeces. Int J Syst Evol Microbiol. 2017 Dec;67(12):4992-4998. doi: 10.1099/ijsem.0.002395. Epub 2017 Oct 17. PMID: 29039307.	328
ASV681	s_Acidaminococcus_fermentans	61	Commensal		329
ASV610	s_Sneathia_amnii	60	Pathogenic	Duployez, Claire, et al. "Sneathia amnii, an unusual pathogen in spondylitis: A case report."¬†Anaerobe¬†66 (2020): 102277.	330
ASV401	s_Leptotrichia_wadei	58	Pathogenic	Eribe, Emenike RK, et al. "Genetic diversity of Leptotrichia and description of Leptotrichia goodfellowii sp. nov., Leptotrichia hofstadii sp. nov., Leptotrichia shahii sp. nov. and Leptotrichia wadei sp. nov."¬†International journal of systematic and evolutionary microbiology¬†54.2 (2004): 583-592.	331
ASV431	s_Streptococcus_cristatus	58	Pathogenic		332
ASV316	s_Campylobacter_curvus	57	Pathogenic	Taylor et al	333
ASV537	s_Selenomonas_flueggei	57	Pathogenic		334
ASV215	s_Schlegelella_aquatica	55	Commensal	Chou YJ, Sheu SY, Sheu DS, Wang JT, Chen WM. Schlegelella aquatica sp. nov., a novel thermophilic bacterium isolated from a hot spring. Int J Syst Evol Microbiol. 2006 Dec;56(Pt 12):2793-2797. doi: 10.1099/ijs.0.64446-0. PMID: 17158979.	335
ASV153	s_Howardella_ureilytica	53	Commensal		336
ASV494	s_Collinsella_tanakaei	52	Commensal	Diop A, Diop K, Tomei E, Armstrong N, Bretelle F, Raoult D, Fenollar F, Fournier PE. Collinsella vaginalis sp. nov. strain Marseille-P2666T, a new member of the Collinsella genus isolated from the genital tract of a patient suffering from bacterial vaginosis. Int J Syst Evol Microbiol. 2019 Apr;69(4):949-956. doi: 10.1099/ijsem.0.003221. Epub 2019 Feb 26. PMID: 30806613.	337
ASV579	s_Acidaminococcus_intestini	51	Pathogenic	https://www.ncbi.nlm.nih.gov/pubmed/17911303	338
ASV281	s_Eubacterium_sulci	51	Commensal		339
ASV247	s_Neisseria_elongata	50	Pathogenic	Tex Heart Inst J. 2014 Apr 1;41(2):227-30.	340
ASV274	s_Faecalitalea_cylindroides	49	Commensal	De Maesschalck C, Van Immerseel F, Eeckhaut V, De Baere S, Cnockaert M, Croubels S, Haesebrouck F, Ducatelle R, Vandamme P. Faecalicoccus acidiformans gen. nov., sp. nov., isolated from the chicken caecum, and reclassification of Streptococcus pleomorphus (Barnes et al. 1977), Eubacterium biforme (Eggerth 1935) and Eubacterium cylindroides (Cato et al. 1974) as Faecalicoccus pleomorphus comb. nov…	341
ASV242	s_Paeniclostridium_sordellii	48	Pathogenic	Gonzalez-Astudillo V, Asin-Ros J, Moore J, Uzal FA, Navarro MA. Paeniclostridium sordellii-associated peripartum metritis in goats. Vet Pathol. 2023 Jan;60(1):69-74. doi: 10.1177/03009858221133506. Epub 2022 Nov 2. PMID: 36321809.	342
ASV460	s_Lactobacillus_plantarum	46	Pathogenic	Seddik HA, Bendali F, Gancel F, Fliss I, Spano G, Drider D. Lactobacillus plantarum and Its Probiotic and Food Potentialities. Probiotics Antimicrob Proteins. 2017 Jun;9(2):111-122. doi: 10.1007/s12602-017-9264-z. PMID: 28271469.	343
ASV478	s_Rothia_dentocariosa	46	Pathogenic	Taylor et al	344
ASV369	s_Slackia_exigua	42	Pathogenic	Kim, Keun-Sung, et al. "Characterization of Slackia exigua isolated from human wound infections, including abscesses of intestinal origin."¬†Journal of clinical microbiology¬†48.4 (2010): 1070-1075.	345
ASV370	s_Shuttleworthia_satelles	41	Pathogenic	Downes, Julia, et al. "Shuttleworthia satelles gen. nov., sp. nov., isolated from the human oral cavity."¬†International journal of systematic and evolutionary microbiology¬†52.5 (2002): 1469-1475.	346
ASV531	s_Peptostreptococcus_anaerobius	41	Pathogenic	Taylor et al	347
ASV179	s_Campylobacter_hominis	40	Pathogenic	Anaerobe. 2005 Feb-Apr;11(1-2):97-8.	348
ASV561	s_Streptococcus_sinensis	40	Pathogenic	Woo, Patrick CY, et al. "Streptococcus sinensis sp. nov., a novel species isolated from a patient with infective endocarditis."¬†Journal of Clinical Microbiology¬†40.3 (2002): 805-810.	349
ASV559	s_Prevotella_denticola	39	Pathogenic	Taylor et al	350
ASV470	s_Anaerobiospirillum_succiniciproducens	38	Pathogenic		351
ASV612	s_Sneathia_sanguinegens	38	Pathogenic	Collins, Matthew D., et al. "Characterization of some Strains from Human Clinical Sources which resemble ‚ÄúLeptotrichia sanguinegens‚Äù: Description of Sneathia sanguinegens sp. nov., gen. nov."¬†Systematic and applied microbiology¬†24.3 (2001): 358-361.	352
ASV528	s_Fretibacterium_fastidiosum	37	Pathogenic	Vartoukian, Sonia R., et al. "Fretibacterium fastidiosum gen. nov., sp. nov., isolated from the human oral cavity."¬†International journal of systematic and evolutionary microbiology¬†63.Pt_2 (2013): 458-463.	353
ASV128	s_Butyricicoccus_desmolans	36	Commensal	Devendran S, Méndez-García C, Ridlon JM. Identification and characterization of a 20β-HSDH from the anaerobic gut bacterium Butyricicoccus desmolans ATCC 43058. J Lipid Res. 2017 May;58(5):916-925. doi: 10.1194/jlr.M074914. Epub 2017 Mar 17. PMID: 28314858; PMCID: PMC5408610.	354
ASV480	s_Fusobacterium_gonidiaformans	35	Pathogenic	Rubinstein, Ethan, Andrew B. Onderdonk, and James J. Rahal Jr. "Perhonsillar infection and bacteremia caused by Fusobacterium gonidiaformans."¬†Journal of Pediatrics¬†85.5 (1974): 673-675.	355
ASV324	s_Merdimonas_faecis	35	Commensal	Seo B, Yoo JE, Lee YM, Ko G. Merdimonas faecis gen. nov., sp. nov., isolated from human faeces. Int J Syst Evol Microbiol. 2017 Jul;67(7):2430-2435. doi: 10.1099/ijsem.0.001977. Epub 2017 Jul 26. PMID: 28741995.	356
ASV564	s_Eggerthella_timonensis	34	Commensal	Bilen M, Cadoret F, Daoud Z, Fournier PE, Raoult D. "Eggerthella timonensis" gen. nov. isolated from a human stool sample. New Microbes New Infect. 2016 Nov 15;17:41-42. doi: 10.1016/j.nmni.2016.11.001. PMID: 28275441; PMCID: PMC5328910.	357
ASV635	s_Enterococcus_asini	34	Commensal	Li YQ, Gu CT. Enterococcus pingfangensis sp. nov., Enterococcus dongliensis sp. nov., Enterococcus hulanensis sp. nov., Enterococcus nangangensis sp. nov. and Enterococcus songbeiensis sp. nov., isolated from Chinese traditional pickle juice. Int J Syst Evol Microbiol. 2019 Oct;69(10):3191-3201. doi: 10.1099/ijsem.0.003608. PMID: 31339483.	358
ASV337	s_Actinomyces_oris	32	Pathogenic	Henssge, Uta, et al. "Emended description of Actinomyces naeslundii and descriptions of Actinomyces oris sp. nov. and Actinomyces johnsonii sp. nov., previously identified as Actinomyces naeslundii genospecies 1, 2 and WVA 963."¬†International journal of systematic and evolutionary microbiology¬†59.Pt 3 (2009): 509.	359
ASV620	s_Plesiomonas_shigelloides	32	Pathogenic	Case Rep Infect Dis. 2017;2017:9363707.	360
ASV527	s_Catabacter_hongkongensis	31	Pathogenic	Smith K, Pandey SK, Ussher JE. Bacteraemia caused by Catabacter hongkongensis. Anaerobe. 2012 Jun;18(3):366-8. doi: 10.1016/j.anaerobe.2012.03.006. Epub 2012 Apr 4. PMID: 22710415.	361
ASV447	s_Gabonibacter_massiliensis	31	Commensal	Mourembou G, Rathored J, Lekana-Douki JB, Ndjoyi-Mbiguino A, Khelaifia S, Robert C, Armstrong N, Raoult D, Fournier PE. Description of Gabonibacter massiliensis gen. nov., sp. nov., a New Member of the Family Porphyromonadaceae Isolated from the Human Gut Microbiota. Curr Microbiol. 2016 Dec;73(6):867-877. doi: 10.1007/s00284-016-1137-2. Epub 2016 Sep 15. PMID: 27628331.	362
ASV669	s_Culturomica_massiliensis	31	Commensal	Ndongo S, Lagier JC, Fournier PE, Raoult D, Khelaifia S. 'Culturomica massiliensis', a new bacterium isolated from the human gut. New Microbes New Infect. 2016 Jun 16;13:60-1. doi: 10.1016/j.nmni.2016.06.010. PMID: 27437116; PMCID: PMC4939470.	363
ASV135	s_Prevotella_buccalis	30	Commensal		364
ASV424	s_Harryflintia_acetispora	30	Commensal	Petzoldt D, Breves G, Rautenschlein S, Taras D. Harryflintia acetispora gen. nov., sp. nov., isolated from chicken caecum. Int J Syst Evol Microbiol. 2016 Oct;66(10):4099-4104. doi: 10.1099/ijsem.0.001317. Epub 2016 Jul 15. PMID: 27432404.	365
ASV525	s_Ihubacter_massiliensis	29	Commensal	Ndongo S, Lagier JC, Fournier PE, Raoult D, Khelaifia S. "Ihubacter massiliensis": a new bacterium isolated from the human gut. New Microbes New Infect. 2016 Jul 5;13:104-5. doi: 10.1016/j.nmni.2016.06.012. PMID: 27579171; PMCID: PMC4992045.	366
ASV415	s_Lactobacillus_iners	28	Pathogenic		367
ASV322	s_Dialister_propionicifaciens	27	Pathogenic	Jumas-Bilak, Estelle, et al. "Dialister micraerophilus sp. nov. and Dialister propionicifaciens sp. nov., isolated from human clinical samples."¬†International journal of systematic and evolutionary microbiology¬†55.6 (2005): 2471-2478.	368
ASV391	s_Hespellia_porcina	27	Commensal	Whitehead TR, Cotta MA, Collins MD, Lawson PA. Hespellia stercorisuis gen. nov., sp. nov. and Hespellia porcina sp. nov., isolated from swine manure storage pits. Int J Syst Evol Microbiol. 2004 Jan;54(Pt 1):241-245. doi: 10.1099/ijs.0.02719-0. PMID: 14742487.	369
ASV371	s_Parvimonas_micra	26	Pathogenic	Gomez, Carlos A., et al. "First case of infectious endocarditis caused by Parvimonas micra."¬†Anaerobe¬†36 (2015): 53-55.	370
ASV582	s_Campylobacter_ureolyticus	26	Pathogenic	Jpn J Infect Dis. 2017 Jul 24;70(4):455-457.	371
ASV586	s_Selenomonas_sputigena	25	Pathogenic	Pinon, G., et al. "Fatal Selenomonas sputigena septicemia probably originating from lung abscess."¬†European journal of clinical microbiology¬†4.3 (1985): 343-344.	372
ASV406	s_Capnocytophaga_endodontalis	25	Commensal	Jo E, Park SN, Lim YK, Paek J, Shin Y, Kim H, Kim SH, Shin JH, Chang YH, Kook JK. Capnocytophaga endodontalis sp. nov., Isolated from a Human Refractory Periapical Abscess. Curr Microbiol. 2018 Apr;75(4):420-425. doi: 10.1007/s00284-017-1397-5. Epub 2017 Nov 27. PMID: 29181783.	373
ASV624	s_Porphyromonas_pasteri	25	Commensal	Sakamoto M, Li D, Shibata Y, Takeshita T, Yamashita Y, Ohkuma M. Porphyromonas pasteri sp. nov., isolated from human saliva. Int J Syst Evol Microbiol. 2015 Aug;65(8):2511-2515. doi: 10.1099/ijs.0.000294. Epub 2015 May 1. PMID: 25933621.	374
ASV473	s_Raoultella_ornithinolytica	24	Pathogenic	Seng, Piseth, et al. "Emerging role of Raoultella ornithinolytica in human infections: a series of cases and review of the literature."¬†International Journal of Infectious Diseases¬†45 (2016): 65-71.	375
ASV517	s_Cryptobacterium_curtum	24	Pathogenic	Nakazawa, Futoshi, et al. "Cryptobacterium curtum gen. nov., sp. nov., a new genus of Gram-positive anaerobic rod isolated from human oral cavities."¬†International Journal of Systematic and Evolutionary Microbiology¬†49.3 (1999): 1193-1200.	376
ASV522	s_Hafnia_paralvei	24	Pathogenic	Osuka, Hanako, et al. "A case of bacteremia caused by Hafnia paralvei."¬†Journal of Infection and Chemotherapy¬†17.6 (2011): 855-857.	377
ASV145	s_Gelria_glutamica	24	Commensal	Plugge CM, Balk M, Zoetendal EG, Stams AJM. Gelria glutamica gen. nov., sp. nov., a thermophilic, obligately syntrophic, glutamate-degrading anaerobe. Int J Syst Evol Microbiol. 2002 Mar;52(Pt 2):401-407. doi: 10.1099/00207713-52-2-401. PMID: 11931148.	378
ASV533	s_Hydrogenoanaerobacterium_saccharovorans	24	Commensal	Song L, Dong X. Hydrogenoanaerobacterium saccharovorans gen. nov., sp. nov., isolated from H2-producing UASB granules. Int J Syst Evol Microbiol. 2009 Feb;59(Pt 2):295-9. doi: 10.1099/ijs.0.000349-0. PMID: 19196768.	379
ASV519	s_Lautropia_dentalis	23	Commensal	Lim YK, Park SN, Lee WP, Shin JH, Jo E, Shin Y, Paek J, Chang YH, Kim H, Kook JK. Lautropia dentalis sp. nov., Isolated from Human Dental Plaque of a Gingivitis Lesion. Curr Microbiol. 2019 Nov;76(11):1369-1373. doi: 10.1007/s00284-019-01761-1. Epub 2019 Aug 24. PMID: 31446477.	380
ASV547	s_Kingella_oralis	22	Pathogenic	Chen, C. "Distribution of a newly described species, Kingella oralis, in the human oral cavity."¬†Oral microbiology and immunology¬†11.6 (1996): 425-427.	381
ASV544	s_Selenomonas_infelix	21	Pathogenic	Taylor et al	382
ASV491	s_Clostridium_methylpentosum	21	Commensal	Yao Y, Yan L, Chen H, Wu N, Wang W, Wang D. Cyclocarya paliurus polysaccharides alleviate type 2 diabetic symptoms by modulating gut microbiota and short-chain fatty acids. Phytomedicine. 2020 Oct;77:153268. doi: 10.1016/j.phymed.2020.153268. Epub 2020 Jun 30. PMID: 32663709.	383
ASV514	s_Slackia_isoflavoniconvertens	21	Commensal	Danylec N, Stoll DA, Dötsch A, Huch M. Draft Genome Sequences of Type Strains of Gordonibacter faecihominis, Paraeggerthella hongkongensis, Parvibacter caecicola,Slackia equolifaciens, Slackia faecicanis, and Slackia isoflavoniconvertens. Microbiol Resour Announc. 2019 Jan 10;8(2):e01532-18. doi: 10.1128/MRA.01532-18. PMID: 30643901; PMCID: PMC6328674.	384
ASV571	s_Selenomonas_artemidis	20	Pathogenic	Taylor et al	385
ASV426	s_Raoultibacter_timonensis	20	Commensal	Traore SI, Bilen M, Beye M, Diop A, Mbogning Fonkou MD, Tall ML, Michelle C, Yasir M, Ibraheem Azhar E, Bibi F, Bittar F, Jiman-Fatani AA, Daoud Z, Cadoret F, Fournier PE, Edouard S. Noncontiguous finished genome sequence and description of Raoultibacter massiliensis gen. nov., sp. nov. and Raoultibacter timonensis sp. nov, two new bacterial species isolated from the human gut. Microbiologyopen. …	386
ASV502	s_Neisseria_oralis	19	Commensal		387
ASV455	s_Bacteroides_coagulans	18	Commensal		388
ASV262	s_Eubacterium_tenue	17	Pathogenic	Taylor et al	389
ASV361	s_Capnocytophaga_sputigena	17	Pathogenic		390
ASV469	s_Eubacterium_limosum	17	Pathogenic	Taylor et al	391
ASV554	s_Gardnerella_vaginalis	17	Pathogenic	Taylor et al	392
ASV512	s_Acidovorax_temperans	16	Pathogenic	Stone JK, von Muhlinen N, Zhang C, Robles AI, Flis AL, Vega-Valle E, Miyanaga A, Matsumoto M, Greathouse KL, Cooks T, Trinchieri G, Harris CC. Acidovorax temperans skews neutrophil maturation and polarizes Th17 cells to promote lung adenocarcinoma development. Oncogenesis. 2024 Apr 3;13(1):13. doi: 10.1038/s41389-024-00513-6. PMID: 38570533; PMCID: PMC10991269.	393
ASV622	s_Prevotella_intermedia	16	Pathogenic		394
ASV354	s_Lactonifactor_longoviformis	16	Commensal		395
ASV534	s_Eubacterium_acidaminophilum	16	Commensal	Gursinsky T, Jäger J, Andreesen JR, Söhling B. A selDABC cluster for selenocysteine incorporation in Eubacterium acidaminophilum. Arch Microbiol. 2000 Sep;174(3):200-12. doi: 10.1007/s002030000196. PMID: 11041351.	396
ASV373	s_Finegoldia_magna	15	Pathogenic	Diagn Microbiol Infect Dis. 2003 Sep;47(1):359-60.	397
ASV177	s_Massiliimalia_massiliensis	15	Commensal	Afouda P, Traore SI, Dione N, Andrieu C, Tomei E, Richez M, Di Pinto F, Lagier JC, Dubourg G, Raoult D, Fournier PE. Description and genomic characterization of Massiliimalia massiliensis gen. nov., sp. nov., and Massiliimalia timonensis gen. nov., sp. nov., two new members of the family Ruminococcaceae isolated from the human gut. Antonie Van Leeuwenhoek. 2019 Jun;112(6):905-918. doi: 10.1007/s1…	398
ASV376	s_Cardiobacterium_hominis	14	Pathogenic	Can J Infect Dis Med Microbiol. 2015 Jan-Feb;26(1):41-3.	399
ASV407	s_Eikenella_halliae	14	Pathogenic	Bernard, Kathryn A., et al. "Description of Eikenella halliae sp. nov. and Eikenella longinqua sp. nov., derived from human clinical materials, emendation of Eikenella exigua Stormo et al. 2019 and emendation of the genus Eikenella to include species which are strict anaerobes."¬†International journal of systematic and evolutionary microbiology¬†70.5 (2020): 3167-3178.	400
ASV558	s_Prevotella_oris	14	Pathogenic		401
ASV562	s_Alloprevotella_tannerae	14	Pathogenic		402
ASV294	s_Faecalicoccus_pleomorphus	14	Commensal	De Maesschalck C, Van Immerseel F, Eeckhaut V, De Baere S, Cnockaert M, Croubels S, Haesebrouck F, Ducatelle R, Vandamme P. Faecalicoccus acidiformans gen. nov., sp. nov., isolated from the chicken caecum, and reclassification of Streptococcus pleomorphus (Barnes et al. 1977), Eubacterium biforme (Eggerth 1935) and Eubacterium cylindroides (Cato et al. 1974) as Faecalicoccus pleomorphus comb. nov…	403
ASV451	s_Peptoniphilus_duerdenii	14	Commensal		404
ASV456	s_Acetitomaculum_ruminis	14	Commensal	Rees EM, Lloyd D, Williams AG. The effects of co-cultivation with the acetogen Acetitomaculum ruminis on the fermentative metabolism of the rumen fungi Neocallimastix patriciarum and Neocallimastix sp. strain L2. FEMS Microbiol Lett. 1995 Nov 1;133(1-2):175-80. doi: 10.1111/j.1574-6968.1995.tb07880.x. PMID: 8566705.	405
ASV597	s_Rothia_aeria	13	Pathogenic	Michon, J., et al. "Rothia aeria acute bronchitis: the first reported case."¬†Infection¬†38.4 (2010): 335-337.	406
ASV353	s_Aeromonas_caviae	12	Pathogenic		407
ASV625	s_Metamycoplasma_faucium	12	Pathogenic	Arabatzis M, Velegraki A. Evidence for the presence of a human saprophytic oral bacterium, Mycoplasma faucium, in the skin lesions of a psoriatic patient. J Cutan Pathol. 2022 May;49(5):463-467. doi: 10.1111/cup.14182. Epub 2021 Dec 27. PMID: 34877696.	408
ASV178	s_Leptotrichia_hofstadii	12	Commensal	Eribe ERK, Paster BJ, Caugant DA, Dewhirst FE, Stromberg VK, Lacy GH, Olsen I. Genetic diversity of Leptotrichia and description of Leptotrichia goodfellowii sp. nov., Leptotrichia hofstadii sp. nov., Leptotrichia shahii sp. nov. and Leptotrichia wadei sp. nov. Int J Syst Evol Microbiol. 2004 Mar;54(Pt 2):583-592. doi: 10.1099/ijs.0.02819-0. PMID: 15023979.	409
ASV396	s_Massiliimalia_timonensis	12	Commensal	Afouda P, Traore SI, Dione N, Andrieu C, Tomei E, Richez M, Di Pinto F, Lagier JC, Dubourg G, Raoult D, Fournier PE. Description and genomic characterization of Massiliimalia massiliensis gen. nov., sp. nov., and Massiliimalia timonensis gen. nov., sp. nov., two new members of the family Ruminococcaceae isolated from the human gut. Antonie Van Leeuwenhoek. 2019 Jun;112(6):905-918. doi: 10.1007/s1…	410
ASV623	s_Prevotella_jejuni	12	Commensal	Hedberg ME, Israelsson A, Moore ERB, Svensson-Stadler L, Wai SN, Pietz G, Sandström O, Hernell O, Hammarström ML, Hammarström S. Prevotella jejuni sp. nov., isolated from the small intestine of a child with coeliac disease. Int J Syst Evol Microbiol. 2013 Nov;63(Pt 11):4218-4223. doi: 10.1099/ijs.0.052647-0. Epub 2013 Jun 21. PMID: 23793857; PMCID: PMC3836492.	411
ASV377	s_Porphyromonas_endodontalis	11	Pathogenic		412
ASV462	s_Actinomyces_naeslundii	11	Pathogenic		413
ASV516	s_Neisseria_sicca	11	Pathogenic		414
ASV584	s_Porphyromonas_gingivalis	11	Pathogenic	Taylor et al	415
ASV592	s_Treponema_socranskii	11	Pathogenic	Siqueira Jr, Jos√© F., and Isabela N. R√¥√ßas. "Treponema socranskii in primary endodontic infections as detected by nested PCR."¬†Journal of endodontics¬†29.4 (2003): 244-247.	416
ASV482	s_Eubacterium_maltosivorans	11	Commensal	Feng Y, Bui TPN, Stams AJM, Boeren S, Sánchez-Andrea I, de Vos WM. Comparative genomics and proteomics of Eubacterium maltosivorans: functional identification of trimethylamine methyltransferases and bacterial microcompartments in a human intestinal bacterium with a versatile lifestyle. Environ Microbiol. 2022 Jan;24(1):517-534. doi: 10.1111/1462-2920.15886. Epub 2022 Jan 2. PMID: 34978130; PMCID…	417
ASV498	s_Tepidimonas_fonticaldi	11	Commensal	Kumar R, Pinnaka AK, Krishnan B. TfoI produced by Tepidimonas fonticaldi PL17, a moderate thermophilic bacterium, is an isoschizomer of MseI. Extremophiles. 2017 May;21(3):523-535. doi: 10.1007/s00792-017-0922-6. Epub 2017 Mar 18. PMID: 28315976.	418
ASV603	s_Anaerostipes_rhamnosivorans	11	Commensal		419
ASV636	s_Clostridium_jeddahense	11	Commensal	Lagier JC, Bibi F, Ramasamy D, Azhar EI, Robert C, Yasir M, Jiman-Fatani AA, Alshali KZ, Fournier PE, Raoult D. Non contiguous-finished genome sequence and description of Clostridium jeddahense sp. nov. Stand Genomic Sci. 2014 May 1;9(3):1003-19. doi: 10.4056/sigs.5571026. PMID: 25197479; PMCID: PMC4148971.	420
ASV646	s_Actinomyces_haliotis	11	Commensal	Claesson R, Sjögren U, Esberg A, Brundin M, Granlund M. Actinomyces radicidentis and Actinomyces haliotis, coccoid Actinomyces species isolated from the human oral cavity. Anaerobe. 2017 Dec;48:19-26. doi: 10.1016/j.anaerobe.2017.06.011. Epub 2017 Jun 21. PMID: 28647397.	421
ASV659	s_Lactobacillus_sakei	11	Probiotics	Zagorec M, Champomier-Vergès MC. Lactobacillus sakei: A Starter for Sausage Fermentation, a Protective Culture for Meat Products. Microorganisms. 2017 Sep 6;5(3):56. doi: 10.3390/microorganisms5030056. PMID: 28878171; PMCID: PMC5620647.	422
ASV501	s_Agrobacterium_larrymoorei	10	Pathogenic	Bouzar H, Jones JB. Agrobacterium larrymoorei sp. nov., a pathogen isolated from aerial tumours of Ficus benjamina. Int J Syst Evol Microbiol. 2001 May;51(Pt 3):1023-1026. doi: 10.1099/00207713-51-3-1023. PMID: 11411669.	423
ASV518	s_Christensenella_minuta	10	Commensal	Liu C, Du MX, Xie LS, Wang WZ, Chen BS, Yun CY, Sun XW, Luo X, Jiang Y, Wang K, Jiang MZ, Qiao SS, Sun M, Cui BJ, Huang HJ, Qu SP, Li CK, Wu D, Wang LS, Jiang C, Liu HW, Liu SJ. Gut commensal Christensenella minuta modulates host metabolism via acylated secondary bile acids. Nat Microbiol. 2024 Feb;9(2):434-450. doi: 10.1038/s41564-023-01570-0. Epub 2024 Jan 17. PMID: 38233647.	424
ASV587	s_Butyrivibrio_crossotus	10	Commensal		425
ASV394	s_Porphyromonas_asaccharolytica	9	Pathogenic	Taylor et al	426
ASV437	s_Pseudomonas_aeruginosa	9	Pathogenic	Taylor et al	427
ASV619	s_Haemophilus_influenzae	9	Pathogenic	Taylor et al	428
ASV677	s_Tepidiphilus_succinatimandens	9	Commensal	Poddar A, Lepcha RT, Das SK. Taxonomic study of the genus Tepidiphilus: transfer of Petrobacter succinatimandens to the genus Tepidiphilus as Tepidiphilus succinatimandens comb. nov., emended description of the genus Tepidiphilus and description of Tepidiphilus thermophilus sp. nov., isolated from a terrestrial hot spring. Int J Syst Evol Microbiol. 2014 Jan;64(Pt 1):228-235. doi: 10.1099/ijs.0.0…	429
ASV133	s_Porphyromonas_uenonis	8	Pathogenic	Finegold, Sydney M., et al. "Porphyromonas uenonis sp. nov., a pathogen for humans distinct from P. asaccharolytica and P. endodontalis."¬†Journal of clinical microbiology¬†42.11 (2004): 5298-5301.	430
ASV567	s_Terrisporobacter_mayombei	8	Pathogenic	Deng Y, Guo X, Wang Y, He M, Ma K, Wang H, Chen X, Kong D, Yang Z, Ruan Z. Terrisporobacter petrolearius sp. nov., isolated from an oilfield petroleum reservoir. Int J Syst Evol Microbiol. 2015 Oct;65(10):3522-3526. doi: 10.1099/ijsem.0.000450. PMID: 26297478.	431
ASV630	s_Prevotella_baroniae	8	Pathogenic	Downes, Julia, et al. "Prevotella marshii sp. nov. and Prevotella baroniae sp. nov., isolated from the human oral cavity."¬†International journal of systematic and evolutionary microbiology¬†55.4 (2005): 1551-1555.	432
ASV530	s_Christensenella_massiliensis	8	Commensal	Ndongo S, Khelaifia S, Fournier PE, Raoult D. Christensenella massiliensis, a new bacterial species isolated from the human gut. New Microbes New Infect. 2016 May 4;12:69-70. doi: 10.1016/j.nmni.2016.04.014. PMID: 27330817; PMCID: PMC4909720.	433
ASV621	s_Anaerofustis_stercorihominis	8	Commensal		434
ASV613	s_Haemophilus_pittmaniae	7	Pathogenic	J Med Case Rep. 2012 Apr 30;6:120.	435
ASV632	s_Sphingomonas_hankookensis	7	Commensal		436
ASV638	s_Ileibacterium_valens	7	Commensal	Cox LM, Sohn J, Tyrrell KL, Citron DM, Lawson PA, Patel NB, Iizumi T, Perez-Perez GI, Goldstein EJC, Blaser MJ. Corrigendum: Description of two novel members of the family Erysipelotrichaceae: Ileibacterium valens gen. nov., sp. nov. and Dubosiella newyorkensis, gen. nov., sp. nov., from the murine intestine, and emendation to the description of Faecalibacterium rodentium. Int J Syst Evol Microbi…	437
ASV529	s_Bifidobacterium_animalis	7	Probiotics	Probiotics database	438
ASV375	s_Prevotella_bergensis	6	Pathogenic	IJSEM, 2006	439
ASV589	s_Stenotrophomonas_maltophilia	6	Pathogenic		440
ASV629	s_Clostridium_colicanis	6	Pathogenic	Barrado L, Torroba-Álvarez L, Navascués A, Ezpeleta-Baquedano C. Clostridium colicanis bacteraemia in an asthmatic patient diagnosed as acute respiratory infection. Enferm Infecc Microbiol Clin (Engl Ed). 2019 Nov;37(9):614-615. English, Spanish. doi: 10.1016/j.eimc.2018.07.007. Epub 2018 Sep 14. PMID: 30224223.	441
ASV382	s_Faecalibaculum_rodentium	6	Commensal	Chang DH, Rhee MS, Ahn S, Bang BH, Oh JE, Lee HK, Kim BC. Faecalibaculum rodentium gen. nov., sp. nov., isolated from the faeces of a laboratory mouse. Antonie Van Leeuwenhoek. 2015 Dec;108(6):1309-1318. doi: 10.1007/s10482-015-0583-3. Epub 2015 Sep 8. Erratum in: Antonie Van Leeuwenhoek. 2016 Mar;109(3):481. doi: 10.1007/s10482-016-0648-y. PMID: 26349481.	442
ASV466	s_Clostridium_saccharogumia	6	Commensal		443
ASV510	s_Lactobacillus_coleohominis	6	Commensal	Nikolaitchouk N, Wacher C, Falsen E, Andersch B, Collins MD, Lawson PA. Lactobacillus coleohominis sp. nov., isolated from human sources. Int J Syst Evol Microbiol. 2001 Nov;51(Pt 6):2081-2085. doi: 10.1099/00207713-51-6-2081. PMID: 11760950.	444
ASV320	s_Corynebacterium_durum	5	Pathogenic		445
ASV483	s_Acinetobacter_guillouiae	5	Pathogenic	Nemec, Alexandr, et al. "Acinetobacter bereziniae sp. nov. and Acinetobacter guillouiae sp. nov., to accommodate Acinetobacter genomic species 10 and 11, respectively."¬†International journal of systematic and evolutionary microbiology¬†60.4 (2010): 896-903.	446
ASV543	s_Neisseria_bacilliformis	5	Pathogenic	Han, Xiang Y., Tao Hong, and Enevold Falsen. "Neisseria bacilliformis sp. nov. isolated from human infections."¬†Journal of clinical microbiology¬†44.2 (2006): 474-479.	447
ASV604	s_Dialister_micraerophilus	5	Pathogenic	Jumas-Bilak, Estelle, et al. "Dialister micraerophilus sp. nov. and Dialister propionicifaciens sp. nov., isolated from human clinical samples."¬†International journal of systematic and evolutionary microbiology¬†55.6 (2005): 2471-2478.	448
ASV626	s_Porphyromonas_catoniae	5	Pathogenic		449
ASV647	s_Ureaplasma_urealyticum	5	Pathogenic	Taylor et al	450
ASV653	s_Oscillibacter_ruminantium	5	Pathogenic		451
ASV335	s_Collinsella_massiliensis	5	Commensal	Padmanabhan R, Dubourg G; Jean-Christophe lagier; Nguyen TT, Couderc C, Rossi-Tamisier M, Caputo A, Raoult D, Fournier PE. Non-contiguous finished genome sequence and description of Collinsella massiliensis sp. nov. Stand Genomic Sci. 2014 Mar 15;9(3):1144-58. doi: 10.4056/sigs.5399696. PMID: 25197489; PMCID: PMC4149003.	452
ASV383	s_Meiothermus_silvanus	5	Commensal	Jiao JY, Lian ZH, Liu ZT, Liu L, Li MM, Lv AP, Xian WD, Zhou T, Lyu Z, Salam N, Li WJ. Genome-based reclassification of the genus Meiothermus along with the proposal of a new genus Allomeiothermus gen. nov. Antonie Van Leeuwenhoek. 2022 May;115(5):645-659. doi: 10.1007/s10482-022-01723-x. Epub 2022 Mar 29. PMID: 35348967.	453
ASV495	s_Massiliomicrobiota_timonensis	5	Commensal	Ndongo S, Khelaifia S, Fournier PE, Raoult D. "Massiliomicrobiota timonensis," a new bacterial species isolated from the human gut. New Microbes New Infect. 2016 May 17;13:25-6. doi: 10.1016/j.nmni.2016.05.003. PMID: 27358745; PMCID: PMC4917496.	454
ASV602	s_Rarimicrobium_hominis	5	Commensal	Jumas-Bilak E, Bouvet P, Allen-Vercoe E, Aujoulat F, Lawson PA, Jean-Pierre H, Marchandin H. Rarimicrobium hominis gen. nov., sp. nov., representing the fifth genus in the phylum Synergistetes that includes human clinical isolates. Int J Syst Evol Microbiol. 2015 Nov;65(11):3965-3970. doi: 10.1099/ijsem.0.000520. Epub 2015 Aug 12. PMID: 26320053.	455
ASV386	s_Corynebacterium_tuberculostearicum	4	Pathogenic	Feurer, Carole, et al. "Taxonomic characterization of nine strains isolated from clinical and environmental specimens, and proposal of Corynebacterium tuberculostearicum sp. nov."¬†International journal of systematic and evolutionary microbiology¬†54.4 (2004): 1055-1061.	456
ASV570	s_Providencia_rettgeri	4	Pathogenic		457
ASV606	s_Negativicoccus_succinicivorans	4	Pathogenic	Marchandin, H√©l√®ne, et al. "Negativicoccus succinicivorans gen. nov., sp. nov., isolated from human clinical samples, emended description of the family Veillonellaceae and description of Negativicutes classis nov., Selenomonadales ord. nov. and Acidaminococcaceae fam. nov. in the bacterial phylum Firmicutes."¬†International journal of systematic and evolutionary microbiology¬†60.6 (2010): 1271-…	458
ASV639	s_Eubacterium_infirmum	4	Pathogenic		459
ASV662	s_Actinomyces_johnsonii	4	Pathogenic		460
ASV664	s_Propionibacterium_acidifaciens	4	Pathogenic		461
ASV674	s_Eubacterium_minutum	4	Pathogenic		462
ASV658	s_Mageeibacillus_indolicus	4	Commensal	Austin MN, Rabe LK, Srinivasan S, Fredricks DN, Wiesenfeld HC, Hillier SL. Mageeibacillus indolicus gen. nov., sp. nov.: a novel bacterium isolated from the female genital tract. Anaerobe. 2015 Apr;32:37-42. doi: 10.1016/j.anaerobe.2014.12.003. Epub 2014 Dec 4. PMID: 25482717; PMCID: PMC4385425.	463
ASV682	s_Parabacteroides_chinchillae	4	Commensal	Kitahara M, Sakamoto M, Tsuchida S, Kawasumi K, Amao H, Benno Y, Ohkuma M. Parabacteroides chinchillae sp. nov., isolated from chinchilla (Chincilla lanigera) faeces. Int J Syst Evol Microbiol. 2013 Sep;63(Pt 9):3470-3474. doi: 10.1099/ijs.0.050146-0. Epub 2013 Apr 5. PMID: 23563230.	464
ASV673	s_Lactococcus_piscium	4	Probiotics	Saraoui T, Leroi F, Chevalier F, Cappelier JM, Passerini D, Pilet MF. Bioprotective Effect of Lactococcus piscium CNCM I-4031 Against Listeria monocytogenes Growth and Virulence. Front Microbiol. 2018 Jul 17;9:1564. doi: 10.3389/fmicb.2018.01564. PMID: 30065705; PMCID: PMC6056605.	465
ASV368	s_Helicobacter_pylori	3	Pathogenic		466
ASV372	s_Varibaculum_cambriense	3	Pathogenic	Chu YW, Wong CH, Chu MY, Cheung CP, Cheung TK, Tse C, Luk WK, Lo JY. Varibaculum cambriense infections in Hong Kong, China, 2006. Emerg Infect Dis. 2009 Jul;15(7):1137-9. doi: 10.3201/eid1507.081291. PMID: 19624944; PMCID: PMC2744223.	467
ASV585	s_Corynebacterium_accolens	3	Pathogenic	Ang, Lei MN, and Hamish Brown. "Corynebacterium accolens isolated from breast abscess: possible association with granulomatous mastitis."¬†Journal of clinical microbiology¬†45.5 (2007): 1666-1668.	468
ASV665	s_Filifactor_alocis	3	Pathogenic	Taylor et al	469
ASV676	s_Cardiobacterium_valvarum	3	Pathogenic		470
ASV362	s_Parascardovia_denticolens	3	Commensal	Gueimonde M, Bottacini F, van Sinderen D, Ventura M, Margolles A, Sánchez B. Genome sequence of Parascardovia denticolens IPLA 20019, isolated from human breast milk. J Bacteriol. 2012 Sep;194(17):4776-7. doi: 10.1128/JB.01035-12. PMID: 22887674; PMCID: PMC3415500.	471
ASV591	s_Microbacterium_flavum	3	Commensal	Bellassi P, Fontana A, Callegari ML, Cappa F, Morelli L. Microbacterium paulum sp. nov., isolated from microfiltered milk. Int J Syst Evol Microbiol. 2021 Nov;71(11). doi: 10.1099/ijsem.0.005119. PMID: 34807813.	472
ASV648	s_Murdochiella_massiliensis	3	Commensal	Vicino E, Traore SI, Cimmino T, Dubourg G, Labas N, Andrieu C, Di Pinto F, Sokhna C, Diallo A, Raoult D, Rolain JM. Noncontiguous finished genome sequence and description of Murdochiella massiliensis strain SIT12 sp. nov. New Microbes New Infect. 2016 Aug 8;14:31-5. doi: 10.1016/j.nmni.2016.07.018. PMID: 27660714; PMCID: PMC5021918.	473
ASV650	s_Christensenella_timonensis	3	Commensal	Ndongo S, Dubourg G, Khelaifia S, Fournier PE, Raoult D. Christensenella timonensis, a new bacterial species isolated from the human gut. New Microbes New Infect. 2016 May 21;13:32-3. doi: 10.1016/j.nmni.2016.05.010. PMID: 27408737; PMCID: PMC4925455.	474
ASV654	s_Collinsella_bouchesdurhonensis	3	Commensal	Bilen M, Cadoret F, Daoud Z, Fournier PE, Raoult D. "Collinsella bouchesdurhonensis" sp. nov., identified in human stool sample. New Microbes New Infect. 2016 Nov 15;17:39-40. doi: 10.1016/j.nmni.2016.11.004. PMID: 28275440; PMCID: PMC5328908.	475
ASV660	s_Sphingomonas_koreensis	3	Commensal		476
ASV380	s_Porphyromonas_bennonis	2	Pathogenic		477
ASV443	s_Lawsonella_clevelandensis	2	Pathogenic	Kumaria A, Lucas EK, Crusz SA, Howarth SPS, Cartmill M. Lawsonella clevelandensis causing spinal subdural empyema. Br J Neurosurg. 2023 Aug;37(4):653-655. doi: 10.1080/02688697.2018.1540767. Epub 2018 Nov 19. PMID: 30451005.	478
ASV474	s_Rahnella_aquatilis	2	Pathogenic		479
ASV631	s_Corynebacterium_matruchotii	2	Pathogenic	Li Q, Zhou F, Su Z, Li Y, Li J. Corynebacterium matruchotii: A Confirmed Calcifying Bacterium With a Potentially Important Role in the Supragingival Plaque. Front Microbiol. 2022 Jul 6;13:940643. doi: 10.3389/fmicb.2022.940643. PMID: 35875585; PMCID: PMC9298747.	480
ASV637	s_Corynebacterium_argentoratense	2	Pathogenic	Taylor et al	481
ASV645	s_Corynebacterium_pyruviciproducens	2	Pathogenic		482
ASV663	s_Treponema_denticola	2	Pathogenic	Okuda, Katsuji, et al. "Detection of Treponema denticola in atherosclerotic lesions."¬†Journal of Clinical Microbiology¬†39.3 (2001): 1114-1117.	483
ASV566	s_Cellulosilyticum_lentocellum	2	Commensal	Miller DA, Suen G, Bruce D, Copeland A, Cheng JF, Detter C, Goodwin LA, Han CS, Hauser LJ, Land ML, Lapidus A, Lucas S, Meincke L, Pitluck S, Tapia R, Teshima H, Woyke T, Fox BG, Angert ER, Currie CR. Complete genome sequence of the cellulose-degrading bacterium Cellulosilyticum lentocellum. J Bacteriol. 2011 May;193(9):2357-8. doi: 10.1128/JB.00239-11. Epub 2011 Mar 11. PMID: 21398547; PMCID: PM…	484
ASV578	s_Anaerococcus_vaginalis	2	Commensal		485
ASV583	s_Corynebacterium_variabile	2	Commensal	Gelsomino R, Vancanneyt M, Snauwaert C, Vandemeulebroecke K, Hoste B, Cogan TM, Swings J. Corynebacterium mooreparkense, a later heterotypic synonym of Corynebacterium variabile. Int J Syst Evol Microbiol. 2005 May;55(Pt 3):1129-1131. doi: 10.1099/ijs.0.63420-0. PMID: 15879244.	486
ASV679	s_Deinococcus_xinjiangensis	2	Commensal	Peng F, Zhang L, Luo X, Dai J, An H, Tang Y, Fang C. Deinococcus xinjiangensis sp. nov., isolated from desert soil. Int J Syst Evol Microbiol. 2009 Apr;59(Pt 4):709-13. doi: 10.1099/ijs.0.004564-0. PMID: 19329593.	487
ASV475	s_Lactococcus_lactis	2	Probiotics		488
ASV576	s_Lactobacillus_harbinensis	2	Probiotics	Delavenne E, Cliquet S, Trunet C, Barbier G, Mounier J, Le Blay G. Characterization of the antifungal activity of Lactobacillus harbinensis K.V9.3.1Np and Lactobacillus rhamnosus K.C8.3.1I in yogurt. Food Microbiol. 2015 Feb;45(Pt A):10-7. doi: 10.1016/j.fm.2014.04.017. Epub 2014 May 10. PMID: 25481057.	489
ASV506	s_Pseudopropionibacterium_propionicum	1	Pathogenic		490
ASV568	s_Paraeggerthella_hongkongensis	1	Pathogenic	Lau, Susanna KP, et al. "Eggerthella hongkongensis sp. nov. and Eggerthella sinensis sp. nov., two novel Eggerthella species, account for half of the cases of Eggerthella bacteremia."¬†Diagnostic microbiology and infectious disease¬†49.4 (2004): 255-263.	491
ASV644	s_Actinomyces_gerencseriae	1	Pathogenic		492
ASV661	s_Acinetobacter_junii	1	Pathogenic	Taylor et al	493
ASV488	s_Gordonibacter_urolithinfaciens	1	Commensal	Selma MV, Tomás-Barberán FA, Beltrán D, García-Villalba R, Espín JC. Gordonibacter urolithinfaciens sp. nov., a urolithin-producing bacterium isolated from the human gut. Int J Syst Evol Microbiol. 2014 Jul;64(Pt 7):2346-2352. doi: 10.1099/ijs.0.055095-0. Epub 2014 Apr 17. PMID: 24744017.	494
ASV500	s_Actinomyces_massiliensis	1	Commensal	Renvoise A, Raoult D, Roux V. Actinomyces massiliensis sp. nov., isolated from a patient blood culture. Int J Syst Evol Microbiol. 2009 Mar;59(Pt 3):540-4. doi: 10.1099/ijs.0.001503-0. PMID: 19244437.	495
ASV614	s_Clostridium_chartatabidum	1	Commensal		496
ASV651	s_Peptoniphilus_lacrimalis	1	Commensal	Diop K, Diop A, Michelle C, Richez M, Rathored J, Bretelle F, Fournier PE, Fenollar F. Description of three new Peptoniphilus species cultured in the vaginal fluid of a woman diagnosed with bacterial vaginosis: Peptoniphilus pacaensis sp. nov., Peptoniphilus raoultii sp. nov., and Peptoniphilus vaginalis sp. nov. Microbiologyopen. 2019 Mar;8(3):e00661. doi: 10.1002/mbo3.661. Epub 2018 Jun 21. PMI…	497
ASV374	s_Lactobacillus_brevis	1	Probiotics	Iseppi R, Messi P, Camellini S, Sabia C. Bacteriocin activity of Lactobacillus brevis and Lactobacillus paracasei ssp. paracasei. J Med Microbiol. 2019 Sep;68(9):1359-1366. doi: 10.1099/jmm.0.001045. Epub 2019 Jul 31. PMID: 31364964.	498

## Sheet: Table S2
The probiotic, commensal, and potential pathogenic bacteria of HC
ASV	Species name	SUM_reads	Type	Ref	NO.
ASV1	s_Prevotella_copri	969456	Commensal		1
ASV246	s_Bacteroides_plebeius	382566	Commensal		2
ASV6	s_Faecalibacterium_prausnitzii	376224	Commensal		3
ASV31	s_Bacteroides_vulgatus	278265	Commensal		4
ASV5	s_Ruminococcus_albus	204458	Commensal	Choo S, An M, Lim YH. Protective Effects of Heat-Killed Ruminococcus albus against β-Amyloid-Induced Apoptosis on SH-SY5Y Cells. J Microbiol Biotechnol. 2024 Jan 28;34(1):85-93. doi: 10.4014/jmb.2308.08045. Epub 2023 Oct 31. PMID: 38044672; PMCID: PMC10840466.	5
ASV284	s_Bacteroides_stercoris	149734	Commensal		6
ASV27	s_Bacteroides_massiliensis	139643	Pathogenic	Fenner, Lukas, et al. "Bacteroides massiliensis sp. nov., isolated from blood culture of a newborn."¬†International journal of systematic and evolutionary microbiology¬†55.3 (2005): 1335-1337.	7
ASV8	s_Bacteroides_uniformis	98895	Pathogenic	Taylor et al	8
ASV100	s_Eubacterium_rectale	95028	Commensal		9
ASV387	s_Bacteroides_coprocola	82639	Commensal	Kitahara M, Sakamoto M, Ike M, Sakata S, Benno Y. Bacteroides plebeius sp. nov. and Bacteroides coprocola sp. nov., isolated from human faeces. Int J Syst Evol Microbiol. 2005 Sep;55(Pt 5):2143-2147. doi: 10.1099/ijs.0.63788-0. PMID: 16166722.	10
ASV334	s_Prevotella_stercorea	78739	Commensal	Yeoh YK, Sun Y, Ip LYT, Wang L, Chan FKL, Miao Y, Ng SC. Prevotella species in the human gut is primarily comprised of Prevotella copri, Prevotella stercorea and related lineages. Sci Rep. 2022 May 31;12(1):9055. doi: 10.1038/s41598-022-12721-4. PMID: 35641510; PMCID: PMC9156738.	11
ASV65	s_Roseburia_inulinivorans	74303	Commensal		12
ASV21	s_Parasutterella_excrementihominis	67875	Commensal		13
ASV0	s_Roseburia_faecis	66920	Commensal		14
ASV250	s_Alistipes_putredinis	58578	Commensal		15
ASV226	s_Sutterella_massiliensis	51882	Commensal	Ndongo S, Cadoret F, Dubourg G, Delerce J, Fournier PE, Raoult D, Lagier JC. 'Collinsella phocaeensis' sp. nov., 'Clostridium merdae' sp. nov., 'Sutterella massiliensis' sp. nov., 'Sutturella timonensis' sp. nov., 'Enorma phocaeensis' sp. nov., 'Mailhella massiliensis' gen. nov., sp. nov., 'Mordavella massiliensis' gen. nov., sp. nov. and 'Massiliprevotella massiliensis' gen. nov., sp. nov., 9 ne…	16
ASV30	s_Parabacteroides_merdae	45406	Commensal		17
ASV225	s_Sutterella_wadsworthensis	39057	Pathogenic	Taylor et al	18
ASV20	s_Gemmiger_formicilis	38370	Pathogenic	Ning L, Zhou YL, Sun H, Zhang Y, Shen C, Wang Z, Xuan B, Zhao Y, Ma Y, Yan Y, Tong T, Huang X, Hu M, Zhu X, Ding J, Zhang Y, Cui Z, Fang JY, Chen H, Hong J. Microbiome and metabolome features in inflammatory bowel disease via multi-omics integration analyses across cohorts. Nat Commun. 2023 Nov 6;14(1):7135. doi: 10.1038/s41467-023-42788-0. PMID: 37932270; PMCID: PMC10628233.	19
ASV18	s_Eubacterium_eligens	35287	Commensal		20
ASV34	s_Parabacteroides_distasonis	31170	Pathogenic	Al-Tawfiq, Jaffar A. "Bacteroides (Parabacteroides) distasonis splenic abscess in a sickle cell patient."¬†Internal Medicine¬†47.1 (2008): 69-72.	21
ASV12	s_Bacteroides_caccae	29484	Pathogenic	Lett Appl Microbiol. 2004;38(4):327-32., Infect Immun. 2001 Oct;69(10):6044-54.	22
ASV435	s_Bacteroides_eggerthii	28383	Pathogenic	Taylor et al	23
ASV343	s_Megamonas_funiformis	27026	Commensal	Ogata Y, Sakamoto M, Kumar N, Ohkuma M, Hattori M, Suda W. Complete Genome Sequence of Megamonas funiformis Strain 1CBH44, Isolated from Human Feces. Microbiol Resour Announc. 2021 Dec 2;10(48):e0078521. doi: 10.1128/MRA.00785-21. Epub 2021 Dec 2. PMID: 34854722; PMCID: PMC8638592.	24
ASV33	s_Bacteroides_ovatus	26049	Commensal		25
ASV142	s_Bacteroides_xylanisolvens	26014	Probiotics		26
ASV240	s_Bacteroides_fragilis	25931	Pathogenic	Anaerobe. 2013 Jun;21:64-6.	27
ASV78	s_Haemophilus_parainfluenzae	25567	Pathogenic	http://d.wanfangdata.com.cn/Thesis/Y1709919	28
ASV81	s_Bacteroides_acidifaciens	20103	Probiotics	Wang H, Wang Q, Yang C, Guo M, Cui X, Jing Z, Liu Y, Qiao W, Qi H, Zhang H, Zhang X, Zhao N, Zhang M, Chen M, Zhang S, Xu H, Zhao L, Qiao M, Wu Z. Bacteroides acidifaciens in the gut plays a protective role against CD95-mediated liver injury. Gut Microbes. 2022 Jan-Dec;14(1):2027853. doi: 10.1080/19490976.2022.2027853. PMID: 35129072; PMCID: PMC8820816.	29
ASV222	s_Prevotellamassilia_timonensis	19054	Commensal	Ndongo S, Lagier JC, Fournier PE, Raoult D, Khelaifia S. "Prevotellamassilia timonensis," a new bacterial species isolated from the human gut. New Microbes New Infect. 2016 Jul 5;13:102-3. doi: 10.1016/j.nmni.2016.06.014. PMID: 27570628; PMCID: PMC4990568.	30
ASV255	s_Ruminococcus_gnavus	18389	Pathogenic	Roux, Anne-Laure, et al. "Ruminococcus gnavus total hip arthroplasty infection in a 62-year-old man with ulcerative colitis."¬†Journal of clinical microbiology¬†53.4 (2015): 1428-1430.	31
ASV53	s_Alistipes_shahii	18051	Commensal		32
ASV90	s_Alistipes_onderdonkii	16579	Pathogenic	Song, Yuli, et al. "Alistipes onderdonkii sp. nov. and Alistipes shahii sp. nov., of human origin."¬†International journal of systematic and evolutionary microbiology¬†56.8 (2006): 1985-1990.	33
ASV144	s_Ruminococcus_bromii	16246	Commensal		34
ASV32	s_Barnesiella_intestinihominis	16018	Commensal		35
ASV28	s_Paraprevotella_clara	15439	Commensal	Morotomi M, Nagai F, Sakon H, Tanaka R. Paraprevotella clara gen. nov., sp. nov. and Paraprevotella xylaniphila sp. nov., members of the family 'Prevotellaceae' isolated from human faeces. Int J Syst Evol Microbiol. 2009 Aug;59(Pt 8):1895-900. doi: 10.1099/ijs.0.008169-0. Epub 2009 Jun 30. PMID: 19567577.	36
ASV41	s_Subdoligranulum_variabile	15171	Commensal		37
ASV107	s_Anaerostipes_hadrus	14730	Commensal		38
ASV7	s_Phascolarctobacterium_faecium	14660	Commensal		39
ASV2	s_Eubacterium_siraeum	14362	Commensal		40
ASV340	s_Fusobacterium_mortiferum	13908	Pathogenic	J Clin Microbiol. 2005 Dec;43(12):6202-4.	41
ASV11	s_Bacteroides_thetaiotaomicron	13860	Commensal		42
ASV64	s_Roseburia_hominis	13737	Pathogenic		43
ASV239	s_Lachnospira_pectinoschiza	13401	Commensal	Cornick NA, Jensen NS, Stahl DA, Hartman PA, Allison MJ. Lachnospira pectinoschiza sp. nov., an anaerobic pectinophile from the pig intestine. Int J Syst Bacteriol. 1994 Jan;44(1):87-93. doi: 10.1099/00207713-44-1-87. PMID: 8123565.	44
ASV110	s_Roseburia_cecicola	13232	Commensal	Martin JH, Savage DC. Purification and characterization of flagella from Roseburia cecicola, an obligately anaerobic bacterium. J Gen Microbiol. 1985 Aug;131(8):2075-8. doi: 10.1099/00221287-131-8-2075. PMID: 4056743.	45
ASV417	s_Bacteroides_coprophilus	11997	Commensal		46
ASV237	s_Roseburia_intestinalis	11552	Commensal		47
ASV48	s_Bacteroides_finegoldii	10713	Commensal		48
ASV47	s_Ruminiclostridium_cellobioparum	9486	Commensal	Vita N, Borne R, Perret S, de Philip P, Fierobe HP. Turning a potent family-9 free cellulase into an operational cellulosomal component and vice versa. FEBS J. 2019 Sep;286(17):3359-3373. doi: 10.1111/febs.14858. Epub 2019 May 3. PMID: 31004451.	49
ASV40	s_Anaerotignum_faecicola	9250	Commensal	Choi SH, Kim JS, Park JE, Lee KC, Eom MK, Oh BS, Yu SY, Kang SW, Han KI, Suh MK, Lee DH, Yoon H, Kim BY, Lee JH, Lee JH, Lee JS, Park SH. Anaerotignum faecicola sp. nov., isolated from human faeces. J Microbiol. 2019 Dec;57(12):1073-1078. doi: 10.1007/s12275-019-9268-3. Epub 2019 Nov 4. PMID: 31680219.	50
ASV223	s_Duodenibacillus_massiliensis	9070	Commensal	Mailhe M, Ricaboni D, Benezech A, Lagier JC, Fournier PE, Raoult D. 'Duodenibacillus massiliensis' gen. nov., sp. nov., a new species identified in human duodenum. New Microbes New Infect. 2016 Nov 28;17:43-44. doi: 10.1016/j.nmni.2016.11.024. PMID: 28275442; PMCID: PMC5328939.	51
ASV17	s_Odoribacter_splanchnicus	8695	Pathogenic	Hardham, John M., et al. "Transfer of Bacteroides splanchnicus to Odoribacter gen. nov. as Odoribacter splanchnicus comb. nov., and description of Odoribacter denticanis sp. nov., isolated from the crevicular spaces of canine periodontitis patients."¬†International journal of systematic and evolutionary microbiology¬†58.1 (2008): 103-109.	52
ASV541	s_Phascolarctobacterium_succinatutens	8226	Commensal		53
ASV418	s_Prevotella_rara	7683	Commensal	Efimov BA, Chaplin AV, Shcherbakova VA, Suzina NE, Podoprigora IV, Shkoporov AN. Prevotella rara sp. nov., isolated from human faeces. Int J Syst Evol Microbiol. 2018 Dec;68(12):3818-3825. doi: 10.1099/ijsem.0.003066. Epub 2018 Oct 19. PMID: 30339117.	54
ASV19	s_Agathobaculum_butyriciproducens	7588	Probiotics	Go J, Chang DH, Ryu YK, Park HY, Lee IB, Noh JR, Hwang DY, Kim BC, Kim KS, Lee CH. Human gut microbiota Agathobaculum butyriciproducens improves cognitive impairment in LPS-induced and APP/PS1 mouse models of Alzheimer's disease. Nutr Res. 2021 Feb;86:96-108. doi: 10.1016/j.nutres.2020.12.010. Epub 2020 Dec 9. PMID: 33551257.	55
ASV587	s_Butyrivibrio_crossotus	7562	Commensal		56
ASV4	s_Dorea_longicatena	7493	Pathogenic		57
ASV70	s_Faecalibacillus_intestinalis	7492	Commensal	Seo B, Jeon K, Baek I, Lee YM, Baek K, Ko G. Faecalibacillus intestinalis gen. nov., sp. nov. and Faecalibacillus faecis sp. nov., isolated from human faeces. Int J Syst Evol Microbiol. 2019 Jul;69(7):2120-2128. doi: 10.1099/ijsem.0.003443. Epub 2019 May 17. PMID: 31099736.	58
ASV338	s_Desulfovibrio_piger	7410	Pathogenic		59
ASV287	s_Ruminococcus_torques	7280	Pathogenic		60
ASV76	s_Coprococcus_eutactus	6870	Probiotics	Yang R, Shan S, Shi J, Li H, An N, Li S, Cui K, Guo H, Li Z. Coprococcus eutactus, a Potent Probiotic, Alleviates Colitis via Acetate-Mediated IgA Response and Microbiota Restoration. J Agric Food Chem. 2023 Feb 14. doi: 10.1021/acs.jafc.2c06697. Epub ahead of print. PMID: 36786768.	61
ASV235	s_Romboutsia_timonensis	6828	Commensal	Ricaboni D, Mailhe M, Khelaifia S, Raoult D, Million M. Romboutsia timonensis, a new species isolated from human gut. New Microbes New Infect. 2016 Apr 13;12:6-7. doi: 10.1016/j.nmni.2016.04.001. PMID: 27200178; PMCID: PMC4864248.	62
ASV201	s_Klebsiella_pneumoniae	6685	Pathogenic	Taylor et al	63
ASV16	s_Mesosutterella_multiformis	6630	Commensal	Sakamoto M, Ikeyama N, Kunihiro T, Iino T, Yuki M, Ohkuma M. Mesosutterella multiformis gen. nov., sp. nov., a member of the family Sutterellaceae and Sutterella megalosphaeroides sp. nov., isolated from human faeces. Int J Syst Evol Microbiol. 2018 Dec;68(12):3942-3950. doi: 10.1099/ijsem.0.003096. Epub 2018 Nov 5. PMID: 30394865.	64
ASV82	s_Flavonifractor_plautii	6491	Probiotics	Luo S, Zhao Y, Zhu S, Liu L, Cheng K, Ye B, Han Y, Fan J, Xia M. Flavonifractor plautii Protects Against Elevated Arterial Stiffness. Circ Res. 2023 Jan 20;132(2):167-181. doi: 10.1161/CIRCRESAHA.122.321975. Epub 2022 Dec 28. PMID: 36575982.	65
ASV419	s_Dialister_hominis	6282	Commensal	Sakamoto M, Ikeyama N, Toyoda A, Murakami T, Mori H, Iino T, Ohkuma M. Dialister hominis sp. nov., isolated from human faeces. Int J Syst Evol Microbiol. 2020 Jan;70(1):589-595. doi: 10.1099/ijsem.0.003797. PMID: 31661048.	66
ASV69	s_Bacteroides_cellulosilyticus	6149	Commensal		67
ASV154	s_Mediterraneibacter_faecis	5372	Pathogenic	Togo AH, Diop A, Bittar F, Maraninchi M, Valero R, Armstrong N, Dubourg G, Labas N, Richez M, Delerce J, Levasseur A, Fournier PE, Raoult D, Million M. Description of Mediterraneibacter massiliensis, gen. nov., sp. nov., a new genus isolated from the gut microbiota of an obese patient and reclassification of Ruminococcus faecis, Ruminococcus lactaris, Ruminococcus torques, Ruminococcus gnavus and…	68
ASV66	s_Dysosmobacter_welbionis	5260	Probiotics	Le Roy T, Moens de Hase E, Van Hul M, Paquot A, Pelicaen R, Régnier M, Depommier C, Druart C, Everard A, Maiter D, Delzenne NM, Bindels LB, de Barsy M, Loumaye A, Hermans MP, Thissen JP, Vieira-Silva S, Falony G, Raes J, Muccioli GG, Cani PD. Dysosmobacter welbionis is a newly isolated human commensal bacterium preventing diet-induced obesity and metabolic disorders in mice. Gut. 2022 Mar;71(3):5…	69
ASV124	s_Fusicatenibacter_saccharivorans	5188	Commensal		70
ASV59	s_Coprococcus_comes	4882	Pathogenic		71
ASV408	s_Alistipes_finegoldii	4679	Pathogenic	Rautio, Merja, et al. "Reclassification of Bacteroides putredinis (Weinberg et al., 1937) in a new genus Alistipes gen. nov., as Alistipes putredinis comb. nov., and description of Alistipes finegoldii sp. nov., from human sources."¬†Systematic and applied microbiology¬†26.2 (2003): 182-188.	72
ASV191	s_Tyzzerella_nexilis	4384	Commensal	Takewaki D, Kiguchi Y, Masuoka H, Manu MS, Raveney BJE, Narushima S, Kurokawa R, Ogata Y, Kimura Y, Sato N, Ozawa Y, Yagishita S, Araki T, Miyake S, Sato W, Suda W, Yamamura T. Tyzzerella nexilis strains enriched in mobile genetic elements are involved in progressive multiple sclerosis. Cell Rep. 2024 Oct 22;43(10):114785. doi: 10.1016/j.celrep.2024.114785. Epub 2024 Sep 27. PMID: 39341204.	73
ASV241	s_Bacteroides_galacturonicus	4373	Commensal		74
ASV36	s_Bilophila_wadsworthia	4370	Pathogenic	Microbiology, 1989,135: 3405-3411,	75
ASV556	s_Fusobacterium_alocis	4087	Pathogenic	Iskander MMZ, Lamont GJ, Tan J, Pisano M, Uriarte SM, Scott DA. Tobacco smoke exacerbates Filifactor alocis pathogenicity. J Clin Periodontol. 2023 Jan;50(1):121-130. doi: 10.1111/jcpe.13729. Epub 2022 Oct 12. PMID: 36122937; PMCID: PMC9976951.	76
ASV108	s_Eubacterium_ventriosum	3891	Commensal	Wang Y, Xia X, Zhou X, Zhan T, Dai Q, Zhang Y, Zhang W, Shu Y, Li W, Xu H. Association of gut microbiome and metabolites with onset and treatment response of patients with pemphigus vulgaris. Front Immunol. 2023 Apr 14;14:1114586. doi: 10.3389/fimmu.2023.1114586. PMID: 37122759; PMCID: PMC10140300.	77
ASV409	s_Sutterella_parvirubra	3819	Commensal		78
ASV56	s_Ruminococcus_lactaris	3611	Commensal		79
ASV137	s_Ruminococcus_callidus	3514	Commensal		80
ASV106	s_Butyricimonas_faecalis	3459	Commensal	Le Roy T, Van der Smissen P, Paquot A, Delzenne N, Muccioli GG, Collet JF, Cani PD. Butyricimonas faecalis sp. nov., isolated from human faeces and emended description of the genus Butyricimonas. Int J Syst Evol Microbiol. 2019 Mar;69(3):833-838. doi: 10.1099/ijsem.0.003249. Epub 2019 Feb 1. PMID: 30698516.	81
ASV99	s_Coprococcus_catus	3450	Commensal	Pourafshar S, Sharma B, Allen J, Hoang M, Lee H, Dressman H, Tyson CC, Mallawaarachchi I, Kumar P, Ma JZ, Lin PH, Scialla JJ. Longitudinal Pilot Evaluation of the Gut Microbiota Comparing Patients With and Without Chronic Kidney Disease. J Ren Nutr. 2024 Jul;34(4):302-312. doi: 10.1053/j.jrn.2024.01.003. Epub 2024 Jan 28. PMID: 38286361.	82
ASV22	s_Bacteroides_salyersiae	3224	Pathogenic	Yoon, Jihoon G., et al. "Bacteroides nordii and Bacteroides salyersiae Isolated from Post-operative Peritonitis Patients."¬†Laboratory Medicine Online¬†6.2 (2016): 111-115.	83
ASV299	s_Akkermansia_muciniphila	2965	Probiotics	HE Kairu, Wurina, DING Ruixue, JI Shuaiqi, ZHU Yongliang, WU Junrui. Research progress of the next-generation probiotics Akkermansia muciniphila[J]. Microbiology China, 2022, 49(6): 2308-2324.	84
ASV67	s_Turicibacter_sanguinis	2962	Pathogenic	Bosshard, Philipp P., Reinhard Zbinden, and Martin Altwegg. "Turicibacter sanguinis gen. nov., sp. nov., a novel anaerobic, Gram-positive bacterium."¬†International journal of systematic and evolutionary microbiology¬†52.4 (2002): 1263-1266.	85
ASV140	s_Blautia_obeum	2909	Commensal		86
ASV89	s_Butyricimonas_virosa	2788	Pathogenic	Toprak, N. Ulger, et al. "Butyricimonas virosa: the first clinical case of bacteraemia."¬†New microbes and new infections¬†4 (2015): 7.	87
ASV151	s_Blautia_faecis	2733	Commensal	Park SK, Kim MS, Bae JW. Blautia faecis sp. nov., isolated from human faeces. Int J Syst Evol Microbiol. 2013 Feb;63(Pt 2):599-603. doi: 10.1099/ijs.0.036541-0. Epub 2012 Apr 27. PMID: 22544782.	88
ASV92	s_Holdemanella_biformis	2702	Commensal		89
ASV428	s_Sutterella_megalosphaeroides	2573	Commensal	Sakamoto M, Ikeyama N, Kunihiro T, Iino T, Yuki M, Ohkuma M. Mesosutterella multiformis gen. nov., sp. nov., a member of the family Sutterellaceae and Sutterella megalosphaeroides sp. nov., isolated from human faeces. Int J Syst Evol Microbiol. 2018 Dec;68(12):3942-3950. doi: 10.1099/ijsem.0.003096. Epub 2018 Nov 5. PMID: 30394865.	90
ASV149	s_Intestinibacter_bartlettii	2446	Commensal		91
ASV44	s_Collinsella_aerofaciens	2440	Pathogenic	Taylor et al	92
ASV86	s_Dorea_formicigenerans	2428	Commensal		93
ASV256	s_Fusobacterium_ulcerans	2313	Pathogenic	Taylor et al	94
ASV410	s_Butyricimonas_faecihominis	2159	Commensal		95
ASV24	s_Blautia_argi	2135	Commensal	Paek J, Shin Y, Kook JK, Chang YH. Blautia argi sp. nov., a new anaerobic bacterium isolated from dog faeces. Int J Syst Evol Microbiol. 2019 Jan;69(1):33-38. doi: 10.1099/ijsem.0.002981. Epub 2018 Nov 8. PMID: 30407903.	96
ASV61	s_Bacteroides_nordii	2115	Pathogenic	Song, Y. L., et al. "‚ÄúBacteroides nordii‚Äù sp. nov. and ‚ÄúBacteroides salyersae‚Äù sp. nov. isolated from clinical specimens of human intestinal origin."¬†Journal of clinical microbiology¬†42.12 (2004): 5565-5570.	97
ASV181	s_Clostridium_leptum	2106	Pathogenic		98
ASV266	s_Clostridium_perfringens	2090	Pathogenic	Taylor et al	99
ASV43	s_Bacteroides_intestinalis	2048	Probiotics		100
ASV411	s_Bacteroides_clarus	2038	Commensal		101
ASV259	s_Faecalimonas_umbilicata	1978	Commensal	Sakamoto M, Iino T, Ohkuma M. Faecalimonas umbilicata gen. nov., sp. nov., isolated from human faeces, and reclassification of Eubacterium contortum, Eubacterium fissicatena and Clostridium oroticum as Faecalicatena contorta gen. nov., comb. nov., Faecalicatena fissicatena comb. nov. and Faecalicatena orotica comb. nov. Int J Syst Evol Microbiol. 2017 May;67(5):1219-1227. doi: 10.1099/ijsem.0.001…	102
ASV93	s_Clostridium_absonum	1795	Pathogenic	Clark GC, Briggs DC, Karasawa T, Wang X, Cole AR, Maegawa T, Jayasekera PN, Naylor CE, Miller J, Moss DS, Nakamura S, Basak AK, Titball RW. Clostridium absonum alpha-toxin: new insights into clostridial phospholipase C substrate binding and specificity. J Mol Biol. 2003 Oct 31;333(4):759-69. doi: 10.1016/j.jmb.2003.07.016. PMID: 14568535.	103
ASV109	s_Bifidobacterium_longum	1735	Probiotics	Biomed Res Int. 2015;2015:897639.	104
ASV307	s_Paraprevotella_xylaniphila	1605	Commensal	Morotomi M, Nagai F, Sakon H, Tanaka R. Paraprevotella clara gen. nov., sp. nov. and Paraprevotella xylaniphila sp. nov., members of the family 'Prevotellaceae' isolated from human faeces. Int J Syst Evol Microbiol. 2009 Aug;59(Pt 8):1895-900. doi: 10.1099/ijs.0.008169-0. Epub 2009 Jun 30. PMID: 19567577.	105
ASV155	s_Eubacterium_ramulus	1595	Commensal	Braune A, Engst W, Elsinghorst PW, Furtmann N, Bajorath J, Gütschow M, Blaut M. Chalcone Isomerase from Eubacterium ramulus Catalyzes the Ring Contraction of Flavanonols. J Bacteriol. 2016 Oct 7;198(21):2965-2974. doi: 10.1128/JB.00490-16. PMID: 27551015; PMCID: PMC5055601.	106
ASV231	s_Dialister_succinatiphilus	1570	Commensal	Morotomi M, Nagai F, Sakon H, Tanaka R. Dialister succinatiphilus sp. nov. and Barnesiella intestinihominis sp. nov., isolated from human faeces. Int J Syst Evol Microbiol. 2008 Dec;58(Pt 12):2716-20. doi: 10.1099/ijs.0.2008/000810-0. PMID: 19060046.	107
ASV734	s_Bacteroides_barnesiae	1513	Commensal		108
ASV421	s_Coprobacter_fastidiosus	1497	Commensal		109
ASV131	s_Peptococcus_asaccharolyticus	1484	Pathogenic	Althaqafi A, Munshi A, Altayib H, Alsubhi N, Alnajar D, Al-Amri A. Septic Abortion Secondary to Peptoniphilus asaccharolyticus Complicated by Bacteremia: A Case Report and Review of Literature. Cureus. 2023 Mar 10;15(3):e35978. doi: 10.7759/cureus.35978. PMID: 37041893; PMCID: PMC10083041.	110
ASV253	s_Alistipes_communis	1478	Commensal	Sakamoto M, Ikeyama N, Ogata Y, Suda W, Iino T, Hattori M, Ohkuma M. Alistipes communis sp. nov., Alistipes dispar sp. nov. and Alistipes onderdonkii subsp. vulgaris subsp. nov., isolated from human faeces, and creation of Alistipes onderdonkii subsp. onderdonkii subsp. nov. Int J Syst Evol Microbiol. 2020 Jan;70(1):473-480. doi: 10.1099/ijsem.0.003778. PMID: 31633480.	111
ASV423	s_Parabacteroides_acidifaciens	1416	Commensal	Wang YJ, Xu XJ, Zhou N, Sun Y, Liu C, Liu SJ, You X. Parabacteroides acidifaciens sp. nov., isolated from human faeces. Int J Syst Evol Microbiol. 2019 Mar;69(3):761-766. doi: 10.1099/ijsem.0.003230. Epub 2019 Jan 17. PMID: 30652964.	112
ASV173	s_Escherichia_coli	1321	Pathogenic		113
ASV157	s_Veillonella_parvula	1288	Pathogenic	Taylor et al	114
ASV484	s_Bacteroides_sartorii	1131	Commensal		115
ASV681	s_Acidaminococcus_fermentans	1118	Commensal		116
ASV101	s_Parabacteroides_goldsteinii	1000	Pathogenic	Cobo, Fernando, et al. "Parabacteroides goldsteinii abdominal infection in a patient with lymphoma."¬†Infectious diseases now¬†(2021): S2666-9919.	117
ASV122	s_Dialister_invisus	961	Pathogenic	Downes, J., M. Munson, and W. G. Wade. "Dialister invisus sp. nov., isolated from the human oral cavity."¬†International journal of systematic and evolutionary microbiology¬†53.6 (2003): 1937-1940.	118
ASV555	s_Sutterella	960	Commensal		119
ASV413	s_Parabacteroides_johnsonii	958	Commensal		120
ASV232	s_Pseudobutyrivibrio_ruminis	882	Probiotics	Probiotics database	121
ASV83	s_Oscillibacter_massiliensis	872	Commensal	Hocquart M, Pham T, Kuete E, Tomei E, Lagier JC, Raoult D. Successful Fecal Microbiota Transplantation in a Patient Suffering From Irritable Bowel Syndrome and Recurrent Urinary Tract Infections. Open Forum Infect Dis. 2019 Oct 14;6(10):ofz398. doi: 10.1093/ofid/ofz398. PMID: 31660360; PMCID: PMC6790401.	122
ASV398	s_Megasphaera_indica	867	Commensal	Lanjekar VB, Marathe NP, Ramana VV, Shouche YS, Ranade DR. Megasphaera indica sp. nov., an obligate anaerobic bacteria isolated from human faeces. Int J Syst Evol Microbiol. 2014 Jul;64(Pt 7):2250-2256. doi: 10.1099/ijs.0.059816-0. Epub 2014 Apr 7. PMID: 24711592.	123
ASV91	s_Catenibacterium_mitsuokai	854	Commensal		124
ASV308	s_Anaerotignum_lactatifermentans	839	Commensal	Choi SH, Kim JS, Park JE, Lee KC, Eom MK, Oh BS, Yu SY, Kang SW, Han KI, Suh MK, Lee DH, Yoon H, Kim BY, Lee JH, Lee JH, Lee JS, Park SH. Anaerotignum faecicola sp. nov., isolated from human faeces. J Microbiol. 2019 Dec;57(12):1073-1078. doi: 10.1007/s12275-019-9268-3. Epub 2019 Nov 4. PMID: 31680219.	125
ASV244	s_Allisonella_histaminiformans	836	Commensal	Garner MR, Flint JF, Russell JB. Allisonella histaminiformans gen. nov., sp. nov. A novel bacterium that produces histamine, utilizes histidine as its sole energy source, and could play a role in bovine and equine laminitis. Syst Appl Microbiol. 2002 Dec;25(4):498-506. doi: 10.1078/07232020260517625. PMID: 12583709.	126
ASV205	s_Veillonella_atypica	803	Pathogenic	Taylor et al	127
ASV121	s_Comamonas_kerstersii	774	Pathogenic	Almuzara, Marisa N., et al. "Intra-abdominal infections due to Comamonas kerstersii."¬†Journal of clinical microbiology¬†51.6 (2013): 1998-2000.	128
ASV120	s_Blautia_stercoris	750	Commensal		129
ASV275	s_Fusobacterium_varium	707	Pathogenic		130
ASV274	s_Faecalitalea_cylindroides	700	Commensal	De Maesschalck C, Van Immerseel F, Eeckhaut V, De Baere S, Cnockaert M, Croubels S, Haesebrouck F, Ducatelle R, Vandamme P. Faecalicoccus acidiformans gen. nov., sp. nov., isolated from the chicken caecum, and reclassification of Streptococcus pleomorphus (Barnes et al. 1977), Eubacterium biforme (Eggerth 1935) and Eubacterium cylindroides (Cato et al. 1974) as Faecalicoccus pleomorphus comb. nov…	131
ASV23	s_Ruthenibacterium_lactatiformans	686	Commensal	Shkoporov AN, Chaplin AV, Shcherbakova VA, Suzina NE, Kafarskaia LI, Bozhenko VK, Efimov BA. Ruthenibacterium lactatiformans gen. nov., sp. nov., an anaerobic, lactate-producing member of the family Ruminococcaceae isolated from human faeces. Int J Syst Evol Microbiol. 2016 Aug;66(8):3041-3049. doi: 10.1099/ijsem.0.001143. Epub 2016 May 6. PMID: 27154556.	132
ASV58	s_Streptococcus_parasanguinis	682	Pathogenic	Lee, Wen-Sen, et al. "Streptococcus parasanguinis coinfection with Escherichia coli bacteremia in a patient with complicated urinary tract infection."¬†Journal of Experimental & Clinical Medicine¬†6.6 (2014): 230-231.	133
ASV574	s_Faecalibacillus_faecis	612	Commensal	Seo B, Jeon K, Baek I, Lee YM, Baek K, Ko G. Faecalibacillus intestinalis gen. nov., sp. nov. and Faecalibacillus faecis sp. nov., isolated from human faeces. Int J Syst Evol Microbiol. 2019 Jul;69(7):2120-2128. doi: 10.1099/ijsem.0.003443. Epub 2019 May 17. PMID: 31099736.	134
ASV229	s_Sutterella	609	Commensal	Ndongo S, Cadoret F, Dubourg G, Delerce J, Fournier PE, Raoult D, Lagier JC. 'Collinsella phocaeensis' sp. nov., 'Clostridium merdae' sp. nov., 'Sutterella massiliensis' sp. nov., 'Sutturella timonensis' sp. nov., 'Enorma phocaeensis' sp. nov., 'Mailhella massiliensis' gen. nov., sp. nov., 'Mordavella massiliensis' gen. nov., sp. nov. and 'Massiliprevotella massiliensis' gen. nov., sp. nov., 9 ne…	135
ASV450	s_Mitsuokella_multacida	609	Commensal	Lan GQ, Ho YW, Abdullah N. Mitsuokella jalaludinii sp. nov., from the rumens of cattle in Malaysia. Int J Syst Evol Microbiol. 2002 May;52(Pt 3):713-718. doi: 10.1099/00207713-52-3-713. PMID: 12054230.	136
ASV420	s_Alistipes_ihumii	595	Commensal	Pfleiderer A, Mishra AK, Lagier JC, Robert C, Caputo A, Raoult D, Fournier PE. Non-contiguous finished genome sequence and description of Alistipes ihumii sp. nov. Stand Genomic Sci. 2014 Feb 15;9(3):1221-35. doi: 10.4056/sigs.4698398. PMID: 25197494; PMCID: PMC4149002.	137
ASV147	s_Bacteroides_dorei	585	Commensal		138
ASV485	s_Megasphaera_elsdenii	568	Pathogenic	Brancaccio, M. I. C. H. A. E. L., and GLENDA G. Legendre. "Megasphaera elsdenii endocarditis."¬†Journal of clinical microbiology¬†10.1 (1979): 72-74.	139
ASV130	s_Lawsonibacter_asaccharolyticus	566	Commensal	Sakamoto M, Iino T, Yuki M, Ohkuma M. Lawsonibacter asaccharolyticus gen. nov., sp. nov., a butyrate-producing bacterium isolated from human faeces. Int J Syst Evol Microbiol. 2018 Jun;68(6):2074-2081. doi: 10.1099/ijsem.0.002800. Epub 2018 May 10. PMID: 29745868.	140
ASV116	s_Terrisporobacter_glycolicus	515	Pathogenic	Cheng, Matthew P., et al. "A case report of a deep surgical site infection with Terrisporobacter glycolicus/T. Mayombei and review of the literature."¬†BMC infectious diseases¬†16.1 (2016): 1-4.	141
ASV38	s_Alistipes_senegalensis	513	Commensal	Mishra AK, Gimenez G, Lagier JC, Robert C, Raoult D, Fournier PE. Genome sequence and description of Alistipes senegalensis sp. nov. Stand Genomic Sci. (2012) 6:1–16. doi: 10.4056/sigs.3076460	142
ASV748	s_Mitsuokella_jalaludinii	485	Commensal		143
ASV182	s_Granulicatella_adiacens	472	Pathogenic	BMC Musculoskelet Disord. 2017 Jun 23;18(1):276.	144
ASV264	s_Clostridium_symbiosum	462	Pathogenic		145
ASV132	s_Blautia_wexlerae	452	Commensal		146
ASV152	s_Alistipes_indistinctus	435	Commensal		147
ASV481	s_Bacteroides_faecis	412	Pathogenic	Kaeuffer, Charlotte, et al. "First Case of Bacteraemia Due to Carbapenem-Resistant Bacteroides faecis."¬†Antibiotics¬†10.3 (2021): 319.	148
ASV620	s_Plesiomonas_shigelloides	390	Pathogenic	Case Rep Infect Dis. 2017;2017:9363707.	149
ASV339	s_Parasutterella_secunda	389	Commensal		150
ASV688	s_Lactobacillus_sanfranciscensis	384	Commensal		151
ASV141	s_Anaerotruncus_colihominis	370	Commensal		152
ASV536	s_Massiliprevotella_massiliensis	363	Commensal	Ndongo S, Cadoret F, Dubourg G, Delerce J, Fournier PE, Raoult D, Lagier JC. 'Collinsella phocaeensis' sp. nov., 'Clostridium merdae' sp. nov., 'Sutterella massiliensis' sp. nov., 'Sutturella timonensis' sp. nov., 'Enorma phocaeensis' sp. nov., 'Mailhella massiliensis' gen. nov., sp. nov., 'Mordavella massiliensis' gen. nov., sp. nov. and 'Massiliprevotella massiliensis' gen. nov., sp. nov., 9 ne…	153
ASV75	s_Enterocloster_lavalensis	336	Commensal	Seo B, Jeon K, Baek I, Lee YM, Baek K, Ko G. Clostridium fessum sp. nov., isolated from human faeces. Int J Syst Evol Microbiol. 2021 Jan;71(1). doi: 10.1099/ijsem.0.004579. Epub 2020 Nov 30. PMID: 33253079.	154
ASV303	s_Romboutsia_sedimentorum	328	Commensal	Gerritsen J, Umanets A, Staneva I, Hornung B, Ritari J, Paulin L, Rijkers GT, de Vos WM, Smidt H. Romboutsia hominis sp. nov., the first human gut-derived representative of the genus Romboutsia, isolated from ileostoma effluent. Int J Syst Evol Microbiol. 2018 Nov;68(11):3479-3486. doi: 10.1099/ijsem.0.003012. Epub 2018 Sep 18. PMID: 30226461.	155
ASV257	s_Clostridium_aldenense	326	Pathogenic	Warren, Yumi A., et al. "Clostridium aldenense sp. nov. and Clostridium citroniae sp. nov. isolated from human clinical infections."¬†Journal of clinical microbiology¬†44.7 (2006): 2416-2422.	156
ASV458	s_Parabacteroides_chongii	313	Pathogenic	Kim, Hyunsoo, et al. "Parabacteroides chongii sp. nov., isolated from blood of a patient with peritonitis."¬†Journal of Microbiology¬†56.10 (2018): 722-726.	157
ASV433	s_Desulfovibrio_legallii	311	Commensal		158
ASV136	s_Holdemania_filiformis	305	Commensal		159
ASV167	s_Eggerthella_lenta	298	Pathogenic	Med Clin (Barc). 2017	160
ASV342	s_Succinivibrio	294	Commensal		161
ASV125	s_Intestinimonas_butyriciproducens	280	Commensal	Afouda P, Durand GA, Lagier JC, Labas N, Cadoret F, Armstrong N, Raoult D, Dubourg G. Noncontiguous finished genome sequence and description of Intestinimonas massiliensis sp. nov strain GD2T , the second Intestinimonas species cultured from the human gut. Microbiologyopen. 2019 Jan;8(1):e00621. doi: 10.1002/mbo3.621. Epub 2018 Apr 14. PMID: 29654664; PMCID: PMC6341035.	162
ASV347	s_Succinatimonas_hippei	278	Commensal		163
ASV704	s_Veillonella_magna	278	Commensal		164
ASV332	s_Phocea_massiliensis	272	Commensal	Ndongo S, Lagier JC, Fournier PE, Raoult D, Khelaifia S. 'Phocea massiliensis' a new bacterial species isolated from the human gut. New Microbes New Infect. 2016 Jun 15;13:67-8. doi: 10.1016/j.nmni.2016.06.009. PMID: 27482388; PMCID: PMC4954938.	165
ASV189	s_Clostridium_innocuum	263	Pathogenic	Cutrona, Anthony F., et al. "Clostridium innocuum endocarditis."¬†Clinical infectious diseases¬†21.5 (1995): 1306-1307.	166
ASV613	s_Haemophilus_pittmaniae	256	Pathogenic	J Med Case Rep. 2012 Apr 30;6:120.	167
ASV127	s_Blautia_faecicola	256	Commensal	Kim JS, Park JE, Lee KC, Choi SH, Oh BS, Yu SY, Eom MK, Kang SW, Han KI, Suh MK, Lee DH, Yoon H, Kim BY, Yang SJ, Lee JH, Lee JS, Park SH. Blautia faecicola sp. nov., isolated from faeces from a healthy human. Int J Syst Evol Microbiol. 2020 Mar;70(3):2059-2065. doi: 10.1099/ijsem.0.004015. PMID: 32100703.	168
ASV245	s_Eisenbergiella_tayi	249	Pathogenic	Amir, Itay, et al. "Eisenbergiella tayi gen. nov., sp. nov., isolated from human blood."¬†International journal of systematic and evolutionary microbiology¬†64.Pt_3 (2014): 907-914.	169
ASV402	s_Clostridium_saudiense	231	Pathogenic	Yoon E, Kim TY, Heo WY, Kang O, Yu HJ, Lee JH, Ko JH, Lee NY, Huh HJ. The First Case of Clostridium saudiense Bacteremia in a Patient with Hepatocellular Carcinoma. Ann Lab Med. 2022 Jul 1;42(4):491-493. doi: 10.3343/alm.2022.42.4.491. PMID: 35177573; PMCID: PMC8859549.	170
ASV532	s_Coprobacter_secundus	213	Commensal		171
ASV649	s_Olsenella_scatoligenes	211	Commensal		172
ASV693	s_Anaerovibrio_burkinabensis	211	Commensal		173
ASV278	s_Eubacterium_hallii	202	Commensal		174
ASV248	s_Veillonella_rogosae	200	Pathogenic	Arif, Nausheen, et al. "Veillonella rogosae sp. nov., an anaerobic, Gram-negative coccus isolated from dental plaque."¬†International journal of systematic and evolutionary microbiology¬†58.Pt 3 (2008): 581.	175
ASV457	s_Longicatena_caecimuris	197	Commensal	Ogata Y, Sakamoto M, Ohkuma M, Hattori M, Suda W. Complete Genome Sequence of Longicatena caecimuris Strain 3BBH23, Isolated from Healthy Japanese Feces. Microbiol Resour Announc. 2021 May 20;10(20):e00282-21. doi: 10.1128/MRA.00282-21. PMID: 34016676; PMCID: PMC8188338.	176
ASV293	s_Dialister_pneumosintes	186	Pathogenic	Rous√©e, J. M., et al. "Dialister pneumosintes associated with human brain abscesses."¬†Journal of clinical microbiology¬†40.10 (2002): 3871-3873.	177
ASV579	s_Acidaminococcus_intestini	177	Pathogenic	https://www.ncbi.nlm.nih.gov/pubmed/17911303	178
ASV304	s_Coprobacillus_cateniformis	175	Commensal		179
ASV395	s_Clostridium_disporicum	172	Pathogenic	Anaerobe. 2017 Dec;48:56-58.	180
ASV145	s_Gelria_glutamica	170	Commensal	Plugge CM, Balk M, Zoetendal EG, Stams AJM. Gelria glutamica gen. nov., sp. nov., a thermophilic, obligately syntrophic, glutamate-degrading anaerobe. Int J Syst Evol Microbiol. 2002 Mar;52(Pt 2):401-407. doi: 10.1099/00207713-52-2-401. PMID: 11931148.	181
ASV233	s_Lactobacillus_ruminis	167	Probiotics	Taweechotipatr M, Iyer C, Spinler JK, Versalovic J, Tumwasorn S. Lactobacillus saerimneri and Lactobacillus ruminis: novel human-derived probiotic strains with immunomodulatory activities. FEMS Microbiol Lett. 2009 Apr;293(1):65-72. doi: 10.1111/j.1574-6968.2009.01506.x. Epub 2009 Feb 12. PMID: 19222575; PMCID: PMC4105522.	182
ASV446	s_Butyricicoccus_faecihominis	159	Commensal	Takada T, Watanabe K, Makino H, Kushiro A. Reclassification of Eubacterium desmolans as Butyricicoccus desmolans comb. nov., and description of Butyricicoccus faecihominis sp. nov., a butyrate-producing bacterium from human faeces. Int J Syst Evol Microbiol. 2016 Oct;66(10):4125-4131. doi: 10.1099/ijsem.0.001323. Epub 2016 Jul 21. PMID: 27453394.	183
ASV84	s_Marvinbryantia_formatexigens	156	Commensal	Wolin, M. J., Miller, T. L., & Lawson, P. A. (2008). Proposal to replace the illegitimate genus name Bryantella Wolin et al. 2004VP with the genus name Marvinbryantia gen. nov. and to replace the illegitimate combination Bryantella formatexigens Wolin et al. 2004VP with Marvinbryantia formatexigens comb. nov. International journal of systematic and evolutionary microbiology, 58(Pt 3), 742–744. ht…	184
ASV242	s_Paeniclostridium_sordellii	152	Pathogenic	Gonzalez-Astudillo V, Asin-Ros J, Moore J, Uzal FA, Navarro MA. Paeniclostridium sordellii-associated peripartum metritis in goats. Vet Pathol. 2023 Jan;60(1):69-74. doi: 10.1177/03009858221133506. Epub 2022 Nov 2. PMID: 36321809.	185
ASV392	s_Frisingicoccus_caecimuris	148	Commensal	Braune A, Blaut M. Catenibacillus scindens gen. nov., sp. nov., a C-deglycosylating human intestinal representative of the Lachnospiraceae. Int J Syst Evol Microbiol. 2018 Oct;68(10):3356-3361. doi: 10.1099/ijsem.0.003001. Epub 2018 Sep 4. PMID: 30179152.	186
ASV261	s_Clostridium_scindens	145	Commensal		187
ASV156	s_Prevotella_bivia	143	Pathogenic	ACG Case Rep J. 2016，3(4):e178.	188
ASV348	s_Hungatella_hathewayi	143	Pathogenic	Elsayed, Sameer, and Kunyan Zhang. "Human infection caused by Clostridium hathewayi."¬†Emerging infectious diseases¬†10.11 (2004): 1950.	189
ASV691	s_Megasphaera_stantonii	142	Commensal		190
ASV282	s_Aggregatibacter_segnis	136	Commensal		191
ASV269	s_Anaerostipes_caccae	129	Commensal		192
ASV280	s_Streptococcus_gordonii	128	Commensal		193
ASV523	s_Anaerobutyricum_soehngenii	124	Probiotics	Wortelboer K, Koopen AM, Herrema H, de Vos WM, Nieuwdorp M, Kemper EM. From fecal microbiota transplantation toward next-generation beneficial microbes: The case of Anaerobutyricum soehngenii. Front Med (Lausanne). 2022 Dec 5;9:1077275. doi: 10.3389/fmed.2022.1077275. PMID: 36544495; PMCID: PMC9760881.	194
ASV404	s_Pyramidobacter_piscolens	121	Pathogenic	Downes, Julia, et al. "Pyramidobacter piscolens gen. nov., sp. nov., a member of the phylum ‚ÄòSynergistetes‚Äô isolated from the human oral cavity."¬†International journal of systematic and evolutionary microbiology¬†59.Pt 5 (2009): 972.	195
ASV143	s_Dielma_fastidiosa	116	Pathogenic	Forman-Ankjaer B, Hvid-Jensen F, Kobel CM, Greve T. Short communication: first case of bacteraemia caused by Dielma fastidiosa in a patient hospitalized with diverticulitis. APMIS. 2024 Feb;132(2):130-133. doi: 10.1111/apm.13367. Epub 2023 Dec 14. PMID: 38095319.	196
ASV707	s_Eubacterium_coprostanoligenes	108	Probiotics		197
ASV642	s_Marseilla_massiliensis	107	Commensal	Sakamoto M, Ikeyama N, Murakami T, Mori H, Yuki M, Ohkuma M. Comparative genomics of Parolsenella catena and Libanicoccus massiliensis: Reclassification of Libanicoccus massiliensis as Parolsenella massiliensis comb. nov. Int J Syst Evol Microbiol. 2019 Apr;69(4):1123-1129. doi: 10.1099/ijsem.0.003283. Epub 2019 Feb 14. PMID: 30762516.	198
ASV449	s_Bifidobacterium_bifidum	107	Probiotics	Probiotics database	199
ASV301	s_Streptococcus_anginosus	104	Pathogenic	https://www.ncbi.nlm.nih.gov/pubmed/28676193	200
ASV285	s_Alistipes_dispar	104	Commensal	Sakamoto M, Ikeyama N, Ogata Y, Suda W, Iino T, Hattori M, Ohkuma M. Alistipes communis sp. nov., Alistipes dispar sp. nov. and Alistipes onderdonkii subsp. vulgaris subsp. nov., isolated from human faeces, and creation of Alistipes onderdonkii subsp. onderdonkii subsp. nov. Int J Syst Evol Microbiol. 2020 Jan;70(1):473-480. doi: 10.1099/ijsem.0.003778. PMID: 31633480.	201
ASV440	s_Holdemania_massiliensis	103	Commensal	Mishra AK, Lagier JC, Pfleiderer A, Nguyen TT, Caputo A, Raoult D, Fournier PE. Non-contiguous finished genome sequence and description of Holdemania massiliensis sp. nov. Stand Genomic Sci. 2013 Dec 15;9(2):395-409. doi: 10.4056/sigs.4628316. PMID: 24976895; PMCID: PMC4062643.	202
ASV35	s_Oxalobacter_formigenes	101	Commensal		203
ASV186	s_Morganella_morganii	95	Pathogenic	J Microbiol Immunol Infect. 2017 Sep 6.	204
ASV545	s_Mailhella_massiliensis	94	Commensal	Ndongo S, Cadoret F, Dubourg G, Delerce J, Fournier PE, Raoult D, Lagier JC. 'Collinsella phocaeensis' sp. nov., 'Clostridium merdae' sp. nov., 'Sutterella massiliensis' sp. nov., 'Sutturella timonensis' sp. nov., 'Enorma phocaeensis' sp. nov., 'Mailhella massiliensis' gen. nov., sp. nov., 'Mordavella massiliensis' gen. nov., sp. nov. and 'Massiliprevotella massiliensis' gen. nov., sp. nov., 9 ne…	205
ASV750	s_Ensifer_fredii	91	Commensal		206
ASV234	s_Haemophilus_sputorum	89	Commensal		207
ASV314	s_Clostridium_paraputrificum	87	Pathogenic	Intern Med. 2017 Dec 15;56(24):3395-3397.	208
ASV328	s_Negativibacillus_massiliensis	86	Commensal	Ricaboni D, Mailhe M, Vitton V, Andrieu C, Fournier PE, Raoult D. "Negativibacillus massiliensis" gen. nov., sp. nov., isolated from human left colon. New Microbes New Infect. 2016 Nov 15;17:36-38. doi: 10.1016/j.nmni.2016.11.002. PMID: 28275439; PMCID: PMC5328706.	209
ASV751	s_Sarcina_ventriculi	84	Pathogenic		210
ASV207	s_Acinetobacter_johnsonii	83	Pathogenic	Taylor et al	211
ASV318	s_Clostridium_spiroforme	83	Pathogenic	Tuomisto L, Navarro MA, Mendonça FS, Oliver-Guimerá A, Casanova MI, Keel K, Asin J, Imai D, Stoute S, Mete A, Uzal FA. Clostridium spiroforme-associated enteric disease in domestic rabbits: a retrospective study of 32 cases in California, 1992-2019, and literature review. J Vet Diagn Invest. 2024 Sep;36(5):730-734. doi: 10.1177/10406387241257676. Epub 2024 Jun 6. PMID: 38842433; PMCID: PMC1145774…	212
ASV444	s_Clostridium_bolteae	78	Pathogenic	Song, Yuli, et al. "Clostridium bolteae sp. nov., isolated from human sources."¬†Systematic and applied microbiology¬†26.1 (2003): 84-89.	213
ASV296	s_Clostridium_glycyrrhizinilyticum	78	Commensal	Sakuma K, Kitahara M, Kibe R, Sakamoto M, Benno Y. Clostridium glycyrrhizinilyticum sp. nov., a glycyrrhizin-hydrolysing bacterium isolated from human faeces. Microbiol Immunol. 2006;50(7):481-5. doi: 10.1111/j.1348-0421.2006.tb03818.x. PMID: 16858139.	214
ASV772	s_Proteus_mirabilis	77	Pathogenic		215
ASV367	s_Fusobacterium_periodonticum	75	Pathogenic	Taylor et al	216
ASV62	s_Butyricimonas_paravirosa	74	Commensal		217
ASV393	s_Eisenbergiella_massiliensis	74	Commensal	Togo AH, Khelaifia S, Bittar F, Maraninchi M, Raoult D, Million M. 'Eisenbergiella massiliensis', a new species isolated from human stool collected after bariatric surgery. New Microbes New Infect. 2016 Jun 2;13:15-6. doi: 10.1016/j.nmni.2016.05.015. PMID: 27358742; PMCID: PMC4917486.	218
ASV139	s_Faecalicatena_contorta	73	Commensal	Sakamoto, M., Iino, T., & Ohkuma, M. (2017). Faecalimonas umbilicata gen. nov., sp. nov., isolated from human faeces, and reclassification of Eubacterium contortum, Eubacterium fissicatena and Clostridium oroticum as Faecalicatena contorta gen. nov., comb. nov., Faecalicatena fissicatena comb. nov. and Faecalicatena orotica comb. nov. International journal of systematic and evolutionary microbiol…	219
ASV456	s_Acetitomaculum_ruminis	70	Commensal	Rees EM, Lloyd D, Williams AG. The effects of co-cultivation with the acetogen Acetitomaculum ruminis on the fermentative metabolism of the rumen fungi Neocallimastix patriciarum and Neocallimastix sp. strain L2. FEMS Microbiol Lett. 1995 Nov 1;133(1-2):175-80. doi: 10.1111/j.1574-6968.1995.tb07880.x. PMID: 8566705.	220
ASV434	s_Blautia_caecimuris	68	Commensal	Lagkouvardos I, Pukall R, Abt B, Foesel BU, Meier-Kolthoff JP, Kumar N, Bresciani A, Martinez I, Just S, Ziegler C, et al. The Mouse Intestinal Bacterial Collection (miBC) provides host-specific insight into cultured diversity and functional potential of the gut microbiota. Nat Microbiol 2016; 1:16131.	221
ASV292	s_Lactobacillus_salivarius	68	Probiotics	Nutrients. 2017 Nov 14;9(11). pii: E1242.	222
ASV692	s_Anaeroplasma_abactoclasticum	67	Commensal		223
ASV534	s_Eubacterium_acidaminophilum	66	Commensal	Gursinsky T, Jäger J, Andreesen JR, Söhling B. A selDABC cluster for selenocysteine incorporation in Eubacterium acidaminophilum. Arch Microbiol. 2000 Sep;174(3):200-12. doi: 10.1007/s002030000196. PMID: 11041351.	224
ASV593	s_Sutterella	65	Commensal		225
ASV96	s_Clostridium_citroniae	62	Commensal		226
ASV671	s_Bacteroides_faecalis	55	Commensal	Yu SY, Kim JS, Oh BS, Park SH, Kang SW, Park JE, Choi SH, Han KI, Lee KC, Eom MK, Suh MK, Lee DH, Yoon H, Kim BY, Yang SJ, Lee JS, Lee JH. Bacteroides faecalis sp. nov., isolated from human faeces. Int J Syst Evol Microbiol. 2019 Dec;69(12):3824-3829. doi: 10.1099/ijsem.0.003690. PMID: 31511127.	227
ASV220	s_Streptococcus_sanguinis	54	Pathogenic		228
ASV265	s_Solobacterium_moorei	54	Pathogenic	J Breath Res. 2013 Dec;7(4):046006.	229
ASV427	s_Victivallis_vadensis	54	Commensal	Zoetendal EG, Plugge CM, Akkermans ADL, de Vos WM. Victivallis vadensis gen. nov., sp. nov., a sugar-fermenting anaerobe from human faeces. Int J Syst Evol Microbiol. 2003 Jan;53(Pt 1):211-215. doi: 10.1099/ijs.0.02362-0. PMID: 12656175.	230
ASV209	s_Rothia_mucilaginosa	53	Pathogenic	Maraki S, Papadakis IS. Rothia mucilaginosa pneumonia: a literature review. Infect Dis (Lond). 2015 Mar;47(3):125-9. doi: 10.3109/00365548.2014.980843. PMID: 25664502.	231
ASV414	s_Granulicatella_elegans	53	Pathogenic	Ohara-Nemoto, Yuko, et al. "Infective endocarditis caused by Granulicatella elegans originating in the oral cavity."¬†Journal of clinical microbiology¬†43.3 (2005): 1405-1407.	232
ASV432	s_Eggerthella_sinensis	53	Pathogenic	Lau, Susanna KP, et al. "Eggerthella hongkongensis sp. nov. and Eggerthella sinensis sp. nov., two novel Eggerthella species, account for half of the cases of Eggerthella bacteremia."¬†Diagnostic microbiology and infectious disease¬†49.4 (2004): 255-263.	233
ASV515	s_Senegalimassilia_anaerobia	53	Commensal	Han KI, Kim JS, Lee KC, Eom MK, Suh MK, Kim HS, Park SH, Lee JH, Kang SW, Park JE, Oh BS, Yu SY, Choi SH, Lee DH, Yoon H, Kim BY, Lee JH, Lee JS. Senegalimassilia faecalis sp. nov., an anaerobic actinobacterium isolated from human faeces, and emended description of the genus Senegalimassilia. Int J Syst Evol Microbiol. 2020 Mar;70(3):1684-1690. doi: 10.1099/ijsem.0.003958. PMID: 31913113.	234
ASV102	s_Eubacterium_oxidoreducens	52	Commensal		235
ASV134	s_Fenollaria_massiliensis	51	Pathogenic	Pagnier, Isabelle, et al. "Non-contiguous finished genome sequence and description of Fenollaria massiliensis gen. nov., sp. nov., a new genus of anaerobic bacterium."¬†Standards in genomic sciences¬†9.3 (2014): 704-717.	236
ASV277	s_Shigella_flexneri	51	Pathogenic	Taylor et al	237
ASV123	s_Mediterraneibacter_butyricigenes	51	Commensal	Kim JS, Lee KC, Suh MK, Han KI, Eom MK, Lee JH, Park SH, Kang SW, Park JE, Oh BS, Yu SY, Choi SH, Lee DH, Yoon H, Kim BY, Yang SJ, Lee JS. Mediterraneibacter butyricigenes sp. nov., a butyrate-producing bacterium isolated from human faeces. J Microbiol. 2019 Jan;57(1):38-44. doi: 10.1007/s12275-019-8550-8. Epub 2018 Dec 29. PMID: 30594982.	238
ASV153	s_Howardella_ureilytica	51	Commensal		239
ASV170	s_Fusobacterium_nucleatum	49	Pathogenic	Taylor et al	240
ASV281	s_Eubacterium_sulci	48	Commensal		241
ASV302	s_Sellimonas_intestinalis	48	Commensal		242
ASV243	s_Lactobacillus_mucosae	47	Probiotics		243
ASV213	s_Oribacterium_asaccharolyticum	44	Pathogenic	Sizova, Maria V., et al. "Oribacterium parvum sp. nov. and Oribacterium asaccharolyticum sp. nov., obligately anaerobic bacteria from the human oral cavity, and emended description of the genus Oribacterium."¬†International journal of systematic and evolutionary microbiology¬†64.Pt 8 (2014): 2642.	244
ASV219	s_Campylobacter_concisus	43	Pathogenic	Adv Clin Exp Med. 2017 Jan-Feb;26(1):149-154.	245
ASV273	s_Veillonella_dispar	41	Pathogenic	Taylor et al	246
ASV158	s_Adlercreutzia_equolifaciens	40	Pathogenic	Oñate FP, Chamignon C, Burz SD, Lapaque N, Monnoye M, Philippe C, Bredel M, Chêne L, Farin W, Paillarse JM, Boursier J, Ratziu V, Mousset PY, Doré J, Gérard P, Blottière HM. Adlercreutzia equolifaciens Is an Anti-Inflammatory Commensal Bacterium with Decreased Abundance in Gut Microbiota of Patients with Metabolic Liver Disease. Int J Mol Sci. 2023 Jul 31;24(15):12232. doi: 10.3390/ijms241512232.…	247
ASV230	s_Clostridium_tertium	39	Pathogenic	Taylor et al	248
ASV150	s_Parabacteroides_gordonii	38	Pathogenic	Sakamoto, Mitsuo, et al. "Parabacteroides gordonii sp. nov., isolated from human blood cultures."¬†International journal of systematic and evolutionary microbiology¬†59.11 (2009): 2843-2847.	249
ASV298	s_Gemella_sanguinis	38	Pathogenic	Shukla, Sanjay K., et al. "Second case of infective endocarditis caused by Gemella sanguinis."¬†WMJ-MADISON-¬†101.3 (2002): 37-39.	250
ASV204	s_Megasphaera_micronuciformis	38	Commensal	Marchandin H, Jumas-Bilak E, Gay B, Teyssier C, Jean-Pierre H, Siméon de Buochberg M, Carrière C, Carlier JP. Phylogenetic analysis of some Sporomusa sub-branch members isolated from human clinical specimens: description of Megasphaera micronuciformis sp. nov. Int J Syst Evol Microbiol. 2003 Mar;53(Pt 2):547-553. doi: 10.1099/ijs.0.02378-0. PMID: 12710625.	251
ASV603	s_Anaerostipes_rhamnosivorans	38	Commensal		252
ASV557	s_Monoglobus_pectinilyticus	35	Commensal	Kim CC, Kelly WJ, Patchett ML, Tannock GW, Jordens Z, Stoklosinski HM, Taylor JW, Sims IM, Bell TJ, Rosendale DI. Monoglobus pectinilyticus gen. nov., sp. nov., a pectinolytic bacterium isolated from human faeces. Int J Syst Evol Microbiol. 2017 Dec;67(12):4992-4998. doi: 10.1099/ijsem.0.002395. Epub 2017 Oct 17. PMID: 29039307.	253
ASV313	s_Clostridium_neonatale	34	Pathogenic	Bernard, Kathryn, et al. "Clostridium neonatale sp. nov. linked to necrotizing enterocolitis in neonates and a clarification of species assignable to the genus Clostridium (Prazmowski 1880) emend. Lawson and Rainey 2016."¬†International journal of systematic and evolutionary microbiology¬†68.8 (2018): 2416-2423.	254
ASV164	s_Prevotella_disiens	33	Pathogenic	BMC Res Notes. 2015 Jul 17;8:307.	255
ASV146	s_Colidextribacter_massiliensis	33	Commensal	Ricaboni D, Mailhe M, Cadoret F, Vitton V, Fournier PE, Raoult D. 'Colidextribacter massiliensis' gen. nov., sp. nov., isolated from human right colon. New Microbes New Infect. 2016 Nov 28;17:27-29. doi: 10.1016/j.nmni.2016.11.023. PMID: 28275436; PMCID: PMC5328710.	256
ASV276	s_Gemella_morbillorum	32	Pathogenic	Taylor et al	257
ASV370	s_Shuttleworthia_satelles	32	Pathogenic	Downes, Julia, et al. "Shuttleworthia satelles gen. nov., sp. nov., isolated from the human oral cavity."¬†International journal of systematic and evolutionary microbiology¬†52.5 (2002): 1469-1475.	258
ASV272	s_Clostridium_butyricum	32	Commensal		259
ASV325	s_Parabacteroides_faecis	31	Commensal		260
ASV333	s_Butyricicoccus_pullicaecorum	31	Probiotics	Chang SC, Shen MH, Liu CY, Pu CM, Hu JM, Huang CJ. A gut butyrate-producing bacterium Butyricicoccus pullicaecorum regulates short-chain fatty acid transporter and receptor to reduce the progression of 1,2-dimethylhydrazine-associated colorectal cancer. Oncol Lett. 2020 Dec;20(6):327. doi: 10.3892/ol.2020.12190. Epub 2020 Oct 5. PMID: 33101496; PMCID: PMC7577080.	261
ASV98	s_Gordonibacter_pamelaeae	30	Pathogenic	Woo, Patrick CY, et al. "First report of Gordonibacter pamelaeae bacteremia."¬†Journal of clinical microbiology¬†48.1 (2010): 319-322.	262
ASV533	s_Hydrogenoanaerobacterium_saccharovorans	28	Commensal	Song L, Dong X. Hydrogenoanaerobacterium saccharovorans gen. nov., sp. nov., isolated from H2-producing UASB granules. Int J Syst Evol Microbiol. 2009 Feb;59(Pt 2):295-9. doi: 10.1099/ijs.0.000349-0. PMID: 19196768.	263
ASV694	s_Bifidobacterium_angulatum	28	Commensal		264
ASV769	s_Lactobacillus_paralimentarius	28	Commensal		265
ASV514	s_Slackia_isoflavoniconvertens	27	Commensal	Danylec N, Stoll DA, Dötsch A, Huch M. Draft Genome Sequences of Type Strains of Gordonibacter faecihominis, Paraeggerthella hongkongensis, Parvibacter caecicola,Slackia equolifaciens, Slackia faecicanis, and Slackia isoflavoniconvertens. Microbiol Resour Announc. 2019 Jan 10;8(2):e01532-18. doi: 10.1128/MRA.01532-18. PMID: 30643901; PMCID: PMC6328674.	266
ASV610	s_Sneathia_amnii	26	Pathogenic	Duployez, Claire, et al. "Sneathia amnii, an unusual pathogen in spondylitis: A case report."¬†Anaerobe¬†66 (2020): 102277.	267
ASV565	s_Turicimonas_muris	25	Commensal		268
ASV730	s_Selenomonas_acidaminovorans	25	Commensal		269
ASV262	s_Eubacterium_tenue	24	Pathogenic	Taylor et al	270
ASV473	s_Raoultella_ornithinolytica	24	Pathogenic	Seng, Piseth, et al. "Emerging role of Raoultella ornithinolytica in human infections: a series of cases and review of the literature."¬†International Journal of Infectious Diseases¬†45 (2016): 65-71.	271
ASV344	s_Butyricimonas_synergistica	24	Commensal	Sakamoto M, Takagaki A, Matsumoto K, Kato Y, Goto K, Benno Y. Butyricimonas synergistica gen. nov., sp. nov. and Butyricimonas virosa sp. nov., butyric acid-producing bacteria in the family 'Porphyromonadaceae' isolated from rat faeces. Int J Syst Evol Microbiol. 2009 Jul;59(Pt 7):1748-53. doi: 10.1099/ijs.0.007674-0. Epub 2009 Jun 19. PMID: 19542124.	272
ASV283	s_Clostridioides_difficile	23	Pathogenic	Taylor et al	273
ASV589	s_Stenotrophomonas_maltophilia	23	Pathogenic		274
ASV442	s_Emergencia_timonensis	23	Commensal	Bessis S, Ndongo S, Lagier JC, Fournier PE, Raoult D. "Emergencia timonensis," a new bacterium isolated from the stool of a healthy patient. New Microbes New Infect. 2016 May 6;12:73-5. doi: 10.1016/j.nmni.2016.05.001. PMID: 27408733; PMCID: PMC4925930.	275
ASV717	s_Bacteroides_rodentium	21	Commensal		276
ASV388	s_Klebsiella_oxytoca	20	Pathogenic	Taylor et al	277
ASV461	s_Hydrogeniiclostidium_mannosilyticum	20	Commensal	Chaplin AV, Sokolova SR, Shcherbakova VA, Suzina NE, Kochetkova TO, Goltsov AY, Trofimov DY, Efimov BA. Hydrogeniiclostidium mannosilyticum gen. nov., sp. nov. isolated from human faeces. Int J Syst Evol Microbiol. 2020 Feb;70(2):1210-1216. doi: 10.1099/ijsem.0.003900. PMID: 32122456.	278
ASV494	s_Collinsella_tanakaei	20	Commensal	Diop A, Diop K, Tomei E, Armstrong N, Bretelle F, Raoult D, Fenollar F, Fournier PE. Collinsella vaginalis sp. nov. strain Marseille-P2666T, a new member of the Collinsella genus isolated from the genital tract of a patient suffering from bacterial vaginosis. Int J Syst Evol Microbiol. 2019 Apr;69(4):949-956. doi: 10.1099/ijsem.0.003221. Epub 2019 Feb 26. PMID: 30806613.	279
ASV521	s_Longibaculum_muris	20	Commensal	Tall ML, Ndongo S, Ngom II, Delerce J, Khelaifia S, Raoult D, Fournier PE, Levasseur A. Massilimicrobiota timonensis gen. nov., sp. nov., a new bacterium isolated from the human gut microbiota. New Microbes New Infect. 2019 Jun 13;31:100574. doi: 10.1016/j.nmni.2019.100574. PMID: 31341627; PMCID: PMC6630085.	280
ASV526	s_Lachnoanaerobaculum_orale	19	Pathogenic	Sabrie NAS, Halani S, Maguire F, Aftanas P, Kozak R, Andany N. Lachnoanaerobaculum orale bacteremia in a patient with acute myeloid leukemia and stomatitis: An emerging pathogen. IDCases. 2023 Jul 3;33:e01837. doi: 10.1016/j.idcr.2023.e01837. PMID: 37645542; PMCID: PMC10461115.	281
ASV161	s_Anaerofilum_agile	19	Commensal	Zellner G, Stackebrandt E, Nagel D, Messner P, Weiss N, Winter J. Anaerofilum pentosovorans gen. nov., sp. nov., and Anaerofilum agile sp. nov., two new, strictly anaerobic, mesophilic, acidogenic bacteria from anaerobic bioreactors. Int J Syst Bacteriol. 1996 Oct;46(4):871-5. doi: 10.1099/00207713-46-4-871. PMID: 8863411.	282
ASV670	s_Eubacterium_xylanophilum	19	Commensal		283
ASV165	s_Campylobacter_gracilis	18	Pathogenic	Emerg Infect Dis. 2015 Jun;21(6):1084-5.	284
ASV399	s_Haemophilus_parahaemolyticus	18	Pathogenic	Taylor et al	285
ASV138	s_Anaerotruncus_rubiinfantis	18	Commensal	Pham, T. P., Cadoret, F., Alou, M. T., Brah, S., Diallo, B. A., Diallo, A., Sokhna, C., Delerce, J., Fournier, P. E., Million, M., & Raoult, D. (2017). 'Urmitella timonensis' gen. nov., sp. nov., 'Blautia marasmi' sp. nov., 'Lachnoclostridium pacaense' sp. nov., 'Bacillus marasmi' sp. nov. and 'Anaerotruncus rubiinfantis' sp. nov., isolated from stool samples of undernourished African children. N…	286
ASV206	s_Abiotrophia_defectiva	17	Pathogenic	Taylor et al	287
ASV542	s_Citrobacter_freundii	17	Pathogenic	Taylor et al	288
ASV766	s_Erysipelatoclostridium_ramosum	17	Pathogenic		289
ASV194	s_Schaalia_odontolytica	17	Commensal	Podar NA, Klingeman D, Miranda-Sanchez F, Dewhirst FE, Podar M. Draft Genome Sequence of Schaalia odontolytica Strain ORNL0103, a Basibiont of "Candidatus Saccharibacteria" HMT352. Microbiol Resour Announc. 2021 Nov 4;10(44):e0079321. doi: 10.1128/MRA.00793-21. Epub 2021 Nov 4. PMID: 34734770; PMCID: PMC8567789.	290
ASV210	s_Lachnoanaerobaculum_gingivalis	16	Pathogenic	Okada N, Murakami A, Sato M, Nakamura S, Fujii S, Sogabe K, Takahashi M, Okada A, Abe A, Fujii H, Abe M, Azuma M, Ishizawa K. First reported case of Lachnoanaerobaculum gingivalis bacteremia in an acute myeloid leukemia patient with oral mucositis during high dose chemotherapy. Anaerobe. 2022 Aug;76:102610. doi: 10.1016/j.anaerobe.2022.102610. Epub 2022 Jul 8. PMID: 35811059.	291
ASV661	s_Acinetobacter_junii	16	Pathogenic	Taylor et al	292
ASV128	s_Butyricicoccus_desmolans	16	Commensal	Devendran S, Méndez-García C, Ridlon JM. Identification and characterization of a 20β-HSDH from the anaerobic gut bacterium Butyricicoccus desmolans ATCC 43058. J Lipid Res. 2017 May;58(5):916-925. doi: 10.1194/jlr.M074914. Epub 2017 Mar 17. PMID: 28314858; PMCID: PMC5408610.	293
ASV475	s_Lactococcus_lactis	16	Probiotics		294
ASV733	s_Chlamydia_suis	15	Pathogenic		295
ASV326	s_Pseudoflavonifractor_capillosus	15	Commensal	Carlier JP, Bedora-Faure M, K'ouas G, Alauzet C, Mory F. Proposal to unify Clostridium orbiscindens Winter et al. 1991 and Eubacterium plautii (Seguin 1928) Hofstad and Aasjord 1982, with description of Flavonifractor plautii gen. nov., comb. nov., and reassignment of Bacteroides capillosus to Pseudoflavonifractor capillosus gen. nov., comb. nov. Int J Syst Evol Microbiol 2010; 60:585-590.	296
ASV447	s_Gabonibacter_massiliensis	15	Commensal	Mourembou G, Rathored J, Lekana-Douki JB, Ndjoyi-Mbiguino A, Khelaifia S, Robert C, Armstrong N, Raoult D, Fournier PE. Description of Gabonibacter massiliensis gen. nov., sp. nov., a New Member of the Family Porphyromonadaceae Isolated from the Human Gut Microbiota. Curr Microbiol. 2016 Dec;73(6):867-877. doi: 10.1007/s00284-016-1137-2. Epub 2016 Sep 15. PMID: 27628331.	297
ASV288	s_Desulfovibrio_desulfuricans	14	Pathogenic	Hagiya, Hideharu, et al. "Desulfovibrio desulfuricans bacteremia: a case report and literature review."¬†Anaerobe¬†49 (2018): 112-115.	298
ASV360	s_Streptococcus_salivarius	14	Pathogenic		299
ASV376	s_Cardiobacterium_hominis	14	Pathogenic	Can J Infect Dis Med Microbiol. 2015 Jan-Feb;26(1):41-3.	300
ASV135	s_Prevotella_buccalis	14	Commensal		301
ASV698	s_Sutterella	14	Commensal		302
ASV258	s_Oribacterium_sinus	13	Pathogenic	IJSEM, 2004，Sep;54(Pt 5):1611-5.	303
ASV371	s_Parvimonas_micra	13	Pathogenic	Gomez, Carlos A., et al. "First case of infectious endocarditis caused by Parvimonas micra."¬†Anaerobe¬†36 (2015): 53-55.	304
ASV437	s_Pseudomonas_aeruginosa	13	Pathogenic	Taylor et al	305
ASV731	s_Helicobacter_ganmani	13	Pathogenic		306
ASV73	s_Cloacibacillus_porcorum	13	Commensal		307
ASV327	s_Lachnoclostridium_pacaense	13	Commensal	Expression of Concern: Urmitella timonensis' gen. nov., sp. nov., Blautia marasmi' sp. nov., Lachnoclostridium pacaense' sp. nov., Bacillus marasmi' sp. nov. and Anaerotruncus rubiinfantis' sp. nov., isolated from stool samples of undernourished African children. New Microbes New Infect. 2024 Apr 10;59:101405. doi: 10.1016/j.nmni.2024.101405. PMID: 38799863; PMCID: PMC11123629.	308
ASV490	s_Romboutsia_hominis	12	Commensal	Gerritsen J, Umanets A, Staneva I, Hornung B, Ritari J, Paulin L, Rijkers GT, de Vos WM, Smidt H. Romboutsia hominis sp. nov., the first human gut-derived representative of the genus Romboutsia, isolated from ileostoma effluent. Int J Syst Evol Microbiol. 2018 Nov;68(11):3479-3486. doi: 10.1099/ijsem.0.003012. Epub 2018 Sep 18. PMID: 30226461.	309
ASV614	s_Clostridium_chartatabidum	12	Commensal		310
ASV725	s_Sphingomonas_limnosediminicola	12	Commensal		311
ASV374	s_Lactobacillus_brevis	12	Probiotics	Iseppi R, Messi P, Camellini S, Sabia C. Bacteriocin activity of Lactobacillus brevis and Lactobacillus paracasei ssp. paracasei. J Med Microbiol. 2019 Sep;68(9):1359-1366. doi: 10.1099/jmm.0.001045. Epub 2019 Jul 31. PMID: 31364964.	312
ASV400	s_Haemophilus_haemolyticus	11	Pathogenic	Taylor et al	313
ASV612	s_Sneathia_sanguinegens	11	Pathogenic	Collins, Matthew D., et al. "Characterization of some Strains from Human Clinical Sources which resemble ‚ÄúLeptotrichia sanguinegens‚Äù: Description of Sneathia sanguinegens sp. nov., gen. nov."¬†Systematic and applied microbiology¬†24.3 (2001): 358-361.	314
ASV295	s_Prevotella_corporis	11	Commensal		315
ASV436	s_Cloacibacillus_evryensis	11	Commensal		316
ASV455	s_Bacteroides_coagulans	11	Commensal		317
ASV755	s_Anaerococcus_octavius	11	Commensal		318
ASV310	s_Prevotella_buccae	10	Pathogenic	Taylor et al	319
ASV382	s_Faecalibaculum_rodentium	10	Commensal	Chang DH, Rhee MS, Ahn S, Bang BH, Oh JE, Lee HK, Kim BC. Faecalibaculum rodentium gen. nov., sp. nov., isolated from the faeces of a laboratory mouse. Antonie Van Leeuwenhoek. 2015 Dec;108(6):1309-1318. doi: 10.1007/s10482-015-0583-3. Epub 2015 Sep 8. Erratum in: Antonie Van Leeuwenhoek. 2016 Mar;109(3):481. doi: 10.1007/s10482-016-0648-y. PMID: 26349481.	320
ASV183	s_Oribacterium_parvum	9	Pathogenic	Sizova, Maria V., et al. "Oribacterium parvum sp. nov. and Oribacterium asaccharolyticum sp. nov., obligately anaerobic bacteria from the human oral cavity, and emended description of the genus Oribacterium."¬†International journal of systematic and evolutionary microbiology¬†64.Pt 8 (2014): 2642.	321
ASV177	s_Massiliimalia_massiliensis	9	Commensal	Afouda P, Traore SI, Dione N, Andrieu C, Tomei E, Richez M, Di Pinto F, Lagier JC, Dubourg G, Raoult D, Fournier PE. Description and genomic characterization of Massiliimalia massiliensis gen. nov., sp. nov., and Massiliimalia timonensis gen. nov., sp. nov., two new members of the family Ruminococcaceae isolated from the human gut. Antonie Van Leeuwenhoek. 2019 Jun;112(6):905-918. doi: 10.1007/s1…	322
ASV354	s_Lactonifactor_longoviformis	9	Commensal		323
ASV758	s_Weissella_viridescens	9	Commensal		324
ASV306	s_Streptococcus_sobrinus	8	Pathogenic	Taylor et al	325
ASV373	s_Finegoldia_magna	8	Pathogenic	Diagn Microbiol Infect Dis. 2003 Sep;47(1):359-60.	326
ASV379	s_Prevotella_melaninogenica	8	Pathogenic	Taylor et al	327
ASV567	s_Terrisporobacter_mayombei	8	Pathogenic	Deng Y, Guo X, Wang Y, He M, Ma K, Wang H, Chen X, Kong D, Yang Z, Ruan Z. Terrisporobacter petrolearius sp. nov., isolated from an oilfield petroleum reservoir. Int J Syst Evol Microbiol. 2015 Oct;65(10):3522-3526. doi: 10.1099/ijsem.0.000450. PMID: 26297478.	328
ASV713	s_Massilia_oculi	8	Pathogenic		329
ASV163	s_Peptostreptococcus_stomatis	8	Commensal		330
ASV396	s_Massiliimalia_timonensis	8	Commensal	Afouda P, Traore SI, Dione N, Andrieu C, Tomei E, Richez M, Di Pinto F, Lagier JC, Dubourg G, Raoult D, Fournier PE. Description and genomic characterization of Massiliimalia massiliensis gen. nov., sp. nov., and Massiliimalia timonensis gen. nov., sp. nov., two new members of the family Ruminococcaceae isolated from the human gut. Antonie Van Leeuwenhoek. 2019 Jun;112(6):905-918. doi: 10.1007/s1…	331
ASV424	s_Harryflintia_acetispora	8	Commensal	Petzoldt D, Breves G, Rautenschlein S, Taras D. Harryflintia acetispora gen. nov., sp. nov., isolated from chicken caecum. Int J Syst Evol Microbiol. 2016 Oct;66(10):4099-4104. doi: 10.1099/ijsem.0.001317. Epub 2016 Jul 15. PMID: 27432404.	332
ASV718	s_Actinoplanes_couchii	8	Commensal		333
ASV752	s_Pseudoduganella_eburnea	8	Commensal		334
ASV247	s_Neisseria_elongata	7	Pathogenic	Tex Heart Inst J. 2014 Apr 1;41(2):227-30.	335
ASV337	s_Actinomyces_oris	7	Pathogenic	Henssge, Uta, et al. "Emended description of Actinomyces naeslundii and descriptions of Actinomyces oris sp. nov. and Actinomyces johnsonii sp. nov., previously identified as Actinomyces naeslundii genospecies 1, 2 and WVA 963."¬†International journal of systematic and evolutionary microbiology¬†59.Pt 3 (2009): 509.	336
ASV365	s_Neisseria_subflava	7	Pathogenic	Barald√®s, Maria A., et al. "Meningitis due to Neisseria subflava: case report and review."¬†Clinical infectious diseases¬†30.3 (2000): 615-617.	337
ASV582	s_Campylobacter_ureolyticus	7	Pathogenic	Jpn J Infect Dis. 2017 Jul 24;70(4):455-457.	338
ASV584	s_Porphyromonas_gingivalis	7	Pathogenic	Taylor et al	339
ASV597	s_Rothia_aeria	7	Pathogenic	Michon, J., et al. "Rothia aeria acute bronchitis: the first reported case."¬†Infection¬†38.4 (2010): 335-337.	340
ASV637	s_Corynebacterium_argentoratense	7	Pathogenic	Taylor et al	341
ASV684	s_Enterobacter_ludwigii	7	Pathogenic		342
ASV697	s_Pluralibacter_gergoviae	7	Pathogenic		343
ASV716	s_Massilia_timonae	7	Pathogenic		344
ASV738	s_Streptococcus_suis	7	Pathogenic		345
ASV773	s_Negativicoccus_massiliensis	7	Pathogenic		346
ASV701	s_Alistipes_timonensis	7	Commensal		347
ASV735	s_Thauera_terpenica	7	Commensal		348
ASV487	s_Streptococcus_mutans	6	Pathogenic	Taylor et al	349
ASV294	s_Faecalicoccus_pleomorphus	6	Commensal	De Maesschalck C, Van Immerseel F, Eeckhaut V, De Baere S, Cnockaert M, Croubels S, Haesebrouck F, Ducatelle R, Vandamme P. Faecalicoccus acidiformans gen. nov., sp. nov., isolated from the chicken caecum, and reclassification of Streptococcus pleomorphus (Barnes et al. 1977), Eubacterium biforme (Eggerth 1935) and Eubacterium cylindroides (Cato et al. 1974) as Faecalicoccus pleomorphus comb. nov…	350
ASV391	s_Hespellia_porcina	6	Commensal	Whitehead TR, Cotta MA, Collins MD, Lawson PA. Hespellia stercorisuis gen. nov., sp. nov. and Hespellia porcina sp. nov., isolated from swine manure storage pits. Int J Syst Evol Microbiol. 2004 Jan;54(Pt 1):241-245. doi: 10.1099/ijs.0.02719-0. PMID: 14742487.	351
ASV736	s_Diaphorobacter_aerolatus	6	Commensal		352
ASV198	s_Lautropia_mirabilis	5	Pathogenic	Calheiros Cruz G, Sousa M, Vilela S, Teixeira E Costa F, Silva FJ. Lautropia mirabilis: An Exceedingly Rare Cause of Peritoneal Dialysis-Associated Peritonitis. Case Rep Nephrol Dial. 2022 May 2;12(2):81-84. doi: 10.1159/000524494. PMID: 35702689; PMCID: PMC9149348.	353
ASV368	s_Helicobacter_pylori	5	Pathogenic		354
ASV415	s_Lactobacillus_iners	5	Pathogenic		355
ASV706	s_Kurthia_gibsonii	5	Pathogenic		356
ASV319	s_Lachnoclostridium_phytofermentans	5	Commensal	Nakajima M, Tanaka N, Furukawa N, Nihira T, Kodutsumi Y, Takahashi Y, Sugimoto N, Miyanaga A, Fushinobu S, Taguchi H, Nakai H. Mechanistic insight into the substrate specificity of 1,2-β-oligoglucan phosphorylase from Lachnoclostridium phytofermentans. Sci Rep. 2017 Feb 15;7:42671. doi: 10.1038/srep42671. PMID: 28198470; PMCID: PMC5309861.	357
ASV465	s_Desulfovibrio	5	Commensal		358
ASV508	s_Fusobacterium_simiae	5	Commensal	Zoaiter M, Fournier PE, Houhamdi L. Draft Genomes of Two Fusobacterium simiae Strains. Microbiol Resour Announc. 2023 Apr 18;12(4):e0125522. doi: 10.1128/mra.01255-22. Epub 2023 Mar 9. PMID: 36892281; PMCID: PMC10112220.	359
ASV518	s_Christensenella_minuta	5	Commensal	Liu C, Du MX, Xie LS, Wang WZ, Chen BS, Yun CY, Sun XW, Luo X, Jiang Y, Wang K, Jiang MZ, Qiao SS, Sun M, Cui BJ, Huang HJ, Qu SP, Li CK, Wu D, Wang LS, Jiang C, Liu HW, Liu SJ. Gut commensal Christensenella minuta modulates host metabolism via acylated secondary bile acids. Nat Microbiol. 2024 Feb;9(2):434-450. doi: 10.1038/s41564-023-01570-0. Epub 2024 Jan 17. PMID: 38233647.	360
ASV723	s_Aestuariibaculum_marinum	5	Commensal		361
ASV746	s_Vibrio_diabolicus	5	Commensal		362
ASV291	s_Aggregatibacter_aphrophilus	4	Pathogenic		363
ASV431	s_Streptococcus_cristatus	4	Pathogenic		364
ASV478	s_Rothia_dentocariosa	4	Pathogenic	Taylor et al	365
ASV527	s_Catabacter_hongkongensis	4	Pathogenic	Smith K, Pandey SK, Ussher JE. Bacteraemia caused by Catabacter hongkongensis. Anaerobe. 2012 Jun;18(3):366-8. doi: 10.1016/j.anaerobe.2012.03.006. Epub 2012 Apr 4. PMID: 22710415.	366
ASV531	s_Peptostreptococcus_anaerobius	4	Pathogenic	Taylor et al	367
ASV611	s_Citrobacter_koseri	4	Pathogenic	Taylor et al	368
ASV639	s_Eubacterium_infirmum	4	Pathogenic		369
ASV412	s_Prevotella_timonensis	4	Commensal		370
ASV732	s_Pararheinheimera_tangshanensis	4	Commensal		371
ASV756	s_Anaerococcus_provencensis	4	Commensal		372
ASV759	s_Weissella_paramesenteroides	4	Commensal		373
ASV764	s_Myroides_marinus	4	Commensal		374
ASV770	s_Flavobacterium_hankyongi	4	Commensal		375
ASV267	s_Bifidobacterium_breve	4	Probiotics	Probiotics database	376
ASV179	s_Campylobacter_hominis	3	Pathogenic	Anaerobe. 2005 Feb-Apr;11(1-2):97-8.	377
ASV305	s_Bifidobacterium_dentium	3	Pathogenic	Taylor et al	378
ASV359	s_Raoultella_terrigena	3	Pathogenic	Lekhniuk N, Fesenko U, Pidhirnyi Y, Sękowska A, Korniychuk O, Konechnyi Y. Raoultellaterrigena: Current state of knowledge, after two recently identified clinical cases in Eastern Europe. Clin Case Rep. 2021 Mar 31;9(5):e04089. doi: 10.1002/ccr3.4089. PMID: 34026135; PMCID: PMC8123537.	379
ASV405	s_Anaeroglobus_geminatus	3	Pathogenic	Carlier, Jean-Philippe, et al. "Anaeroglobus geminatus gen. nov., sp. nov., a novel member of the family Veillonellaceae."¬†International journal of systematic and evolutionary microbiology¬†52.3 (2002): 983-986.	380
ASV462	s_Actinomyces_naeslundii	3	Pathogenic		381
ASV477	s_Acinetobacter_baumannii	3	Pathogenic	Taylor et al	382
ASV528	s_Fretibacterium_fastidiosum	3	Pathogenic	Vartoukian, Sonia R., et al. "Fretibacterium fastidiosum gen. nov., sp. nov., isolated from the human oral cavity."¬†International journal of systematic and evolutionary microbiology¬†63.Pt_2 (2013): 458-463.	383
ASV570	s_Providencia_rettgeri	3	Pathogenic		384
ASV619	s_Haemophilus_influenzae	3	Pathogenic	Taylor et al	385
ASV712	s_Cupriavidus_metallidurans	3	Pathogenic		386
ASV737	s_Arcobacter_cryaerophilus	3	Pathogenic		387
ASV741	s_Alcaligenes_faecalis	3	Pathogenic		388
ASV744	s_Prevotella_amnii	3	Pathogenic		389
ASV757	s_Cutibacterium_avidum	3	Pathogenic		390
ASV324	s_Merdimonas_faecis	3	Commensal	Seo B, Yoo JE, Lee YM, Ko G. Merdimonas faecis gen. nov., sp. nov., isolated from human faeces. Int J Syst Evol Microbiol. 2017 Jul;67(7):2430-2435. doi: 10.1099/ijsem.0.001977. Epub 2017 Jul 26. PMID: 28741995.	391
ASV505	s_Prevotella_salivae	3	Commensal	Sakamoto M, Suzuki M, Huang Y, Umeda M, Ishikawa I, Benno Y. Prevotella shahii sp. nov. and Prevotella salivae sp. nov., isolated from the human oral cavity. Int J Syst Evol Microbiol. 2004 May;54(Pt 3):877-883. doi: 10.1099/ijs.0.02876-0. PMID: 15143039.	392
ASV583	s_Corynebacterium_variabile	3	Commensal	Gelsomino R, Vancanneyt M, Snauwaert C, Vandemeulebroecke K, Hoste B, Cogan TM, Swings J. Corynebacterium mooreparkense, a later heterotypic synonym of Corynebacterium variabile. Int J Syst Evol Microbiol. 2005 May;55(Pt 3):1129-1131. doi: 10.1099/ijs.0.63420-0. PMID: 15879244.	393
ASV651	s_Peptoniphilus_lacrimalis	3	Commensal	Diop K, Diop A, Michelle C, Richez M, Rathored J, Bretelle F, Fournier PE, Fenollar F. Description of three new Peptoniphilus species cultured in the vaginal fluid of a woman diagnosed with bacterial vaginosis: Peptoniphilus pacaensis sp. nov., Peptoniphilus raoultii sp. nov., and Peptoniphilus vaginalis sp. nov. Microbiologyopen. 2019 Mar;8(3):e00661. doi: 10.1002/mbo3.661. Epub 2018 Jun 21. PMI…	394
ASV699	s_Lactobacillus_agilis	3	Commensal		395
ASV726	s_Treponema_saccharophilum	3	Commensal		396
ASV729	s_Microbulbifer_salipaludis	3	Commensal		397
ASV754	s_Lentzea_kentuckyensis	3	Commensal		398
ASV687	s_Pediococcus_pentosaceus	3	Probiotics		399
ASV743	s_Lactobacillus_pontis	3	Probiotics		400
ASV190	s_Enterococcus_avium	2	Pathogenic	Taylor et al	401
ASV196	s_Enterococcus_faecalis	2	Pathogenic	Taylor et al	402
ASV200	s_Klebsiella_aerogenes	2	Pathogenic	Taylor et al	403
ASV300	s_Scardovia_wiggsiae	2	Pathogenic	Downes, Julia, et al. "Scardovia wiggsiae sp. nov., isolated from the human oral cavity and clinical material, and emended descriptions of the genus Scardovia and Scardovia inopinata."¬†International journal of systematic and evolutionary microbiology¬†61.1 (2011): 25-29.	404
ASV322	s_Dialister_propionicifaciens	2	Pathogenic	Jumas-Bilak, Estelle, et al. "Dialister micraerophilus sp. nov. and Dialister propionicifaciens sp. nov., isolated from human clinical samples."¬†International journal of systematic and evolutionary microbiology¬†55.6 (2005): 2471-2478.	405
ASV386	s_Corynebacterium_tuberculostearicum	2	Pathogenic	Feurer, Carole, et al. "Taxonomic characterization of nine strains isolated from clinical and environmental specimens, and proposal of Corynebacterium tuberculostearicum sp. nov."¬†International journal of systematic and evolutionary microbiology¬†54.4 (2004): 1055-1061.	406
ASV443	s_Lawsonella_clevelandensis	2	Pathogenic	Kumaria A, Lucas EK, Crusz SA, Howarth SPS, Cartmill M. Lawsonella clevelandensis causing spinal subdural empyema. Br J Neurosurg. 2023 Aug;37(4):653-655. doi: 10.1080/02688697.2018.1540767. Epub 2018 Nov 19. PMID: 30451005.	407
ASV460	s_Lactobacillus_plantarum	2	Pathogenic	Seddik HA, Bendali F, Gancel F, Fliss I, Spano G, Drider D. Lactobacillus plantarum and Its Probiotic and Food Potentialities. Probiotics Antimicrob Proteins. 2017 Jun;9(2):111-122. doi: 10.1007/s12602-017-9264-z. PMID: 28271469.	408
ASV561	s_Streptococcus_sinensis	2	Pathogenic	Woo, Patrick CY, et al. "Streptococcus sinensis sp. nov., a novel species isolated from a patient with infective endocarditis."¬†Journal of Clinical Microbiology¬†40.3 (2002): 805-810.	409
ASV586	s_Selenomonas_sputigena	2	Pathogenic	Pinon, G., et al. "Fatal Selenomonas sputigena septicemia probably originating from lung abscess."¬†European journal of clinical microbiology¬†4.3 (1985): 343-344.	410
ASV700	s_Acinetobacter_soli	2	Pathogenic		411
ASV739	s_Gemella_haemolysans	2	Pathogenic		412
ASV763	s_Acinetobacter_schindleri	2	Pathogenic		413
ASV445	s_Fournierella_massiliensis	2	Commensal	Togo AH, Durand G, Khelaifia S, Armstrong N, Robert C, Cadoret F, Di Pinto F, Delerce J, Levasseur A, Raoult D, Million M. Fournierella massiliensis gen. nov., sp. nov., a new human-associated member of the family Ruminococcaceae. Int J Syst Evol Microbiol. 2017 May;67(5):1393-1399. doi: 10.1099/ijsem.0.001826. Epub 2017 Jun 5. PMID: 28126042.	414
ASV448	s_Odoribacter	2	Commensal		415
ASV491	s_Clostridium_methylpentosum	2	Commensal	Yao Y, Yan L, Chen H, Wu N, Wang W, Wang D. Cyclocarya paliurus polysaccharides alleviate type 2 diabetic symptoms by modulating gut microbiota and short-chain fatty acids. Phytomedicine. 2020 Oct;77:153268. doi: 10.1016/j.phymed.2020.153268. Epub 2020 Jun 30. PMID: 32663709.	416
ASV702	s_Kurthia_populi	2	Commensal		417
ASV710	s_Schaalia_turicensis	2	Commensal		418
ASV745	s_Deinococcus_geothermalis	2	Commensal		419
ASV765	s_Bacteroides_caecimuris	2	Commensal		420
ASV775	s_Caulobacter_fusiformis	2	Commensal		421
ASV316	s_Campylobacter_curvus	1	Pathogenic	Taylor et al	422
ASV320	s_Corynebacterium_durum	1	Pathogenic		423
ASV331	s_Streptococcus_pneumoniae	1	Pathogenic		424
ASV358	s_Enterococcus_cecorum	1	Pathogenic	Delaunay, E., C. Abat, and J-M. Rolain. "Enterococcus cecorum human infection, France."¬†New microbes and new infections¬†7 (2015): 50-51.	425
ASV377	s_Porphyromonas_endodontalis	1	Pathogenic		426
ASV394	s_Porphyromonas_asaccharolytica	1	Pathogenic	Taylor et al	427
ASV474	s_Rahnella_aquatilis	1	Pathogenic		428
ASV503	s_Phocaeicola_abscessus	1	Pathogenic	Al Masalma, Mouhamad, Didier Raoult, and Veronique Roux. "Phocaeicola abscessus gen. nov., sp. nov., an anaerobic bacterium isolated from a human brain abscess sample."¬†International journal of systematic and evolutionary microbiology¬†59.9 (2009): 2232-2237.	429
ASV517	s_Cryptobacterium_curtum	1	Pathogenic	Nakazawa, Futoshi, et al. "Cryptobacterium curtum gen. nov., sp. nov., a new genus of Gram-positive anaerobic rod isolated from human oral cavities."¬†International Journal of Systematic and Evolutionary Microbiology¬†49.3 (1999): 1193-1200.	430
ASV622	s_Prevotella_intermedia	1	Pathogenic		431
ASV665	s_Filifactor_alocis	1	Pathogenic	Taylor et al	432
ASV335	s_Collinsella_massiliensis	1	Commensal	Padmanabhan R, Dubourg G; Jean-Christophe lagier; Nguyen TT, Couderc C, Rossi-Tamisier M, Caputo A, Raoult D, Fournier PE. Non-contiguous finished genome sequence and description of Collinsella massiliensis sp. nov. Stand Genomic Sci. 2014 Mar 15;9(3):1144-58. doi: 10.4056/sigs.5399696. PMID: 25197489; PMCID: PMC4149003.	433
ASV426	s_Raoultibacter_timonensis	1	Commensal	Traore SI, Bilen M, Beye M, Diop A, Mbogning Fonkou MD, Tall ML, Michelle C, Yasir M, Ibraheem Azhar E, Bibi F, Bittar F, Jiman-Fatani AA, Daoud Z, Cadoret F, Fournier PE, Edouard S. Noncontiguous finished genome sequence and description of Raoultibacter massiliensis gen. nov., sp. nov. and Raoultibacter timonensis sp. nov, two new bacterial species isolated from the human gut. Microbiologyopen. …	434
ASV451	s_Peptoniphilus_duerdenii	1	Commensal		435
ASV459	s_Neglecta_timonensis	1	Commensal	Bessis S, Ndongo S, Lagier JC, Raoult D, Fournier PE. 'Neglecta timonensis' gen. nov., sp. nov., a new human-associated species. New Microbes New Infect. 2016 Jun 2;13:13-4. doi: 10.1016/j.nmni.2016.05.016. PMID: 27358741; PMCID: PMC4917392.	436
ASV495	s_Massiliomicrobiota_timonensis	1	Commensal	Ndongo S, Khelaifia S, Fournier PE, Raoult D. "Massiliomicrobiota timonensis," a new bacterial species isolated from the human gut. New Microbes New Infect. 2016 May 17;13:25-6. doi: 10.1016/j.nmni.2016.05.003. PMID: 27358745; PMCID: PMC4917496.	437
ASV502	s_Neisseria_oralis	1	Commensal		438
ASV509	s_Stomatobaculum_longum	1	Commensal		439
ASV511	s_Megasphaera_cerevisiae	1	Commensal	Srinivasan S, Beamer MA, Fiedler TL, Austin MN, Sizova MV, Strenk SM, Agnew KJ, Gowda GAN, Raftery D, Epstein SS, Fredricks DN, Hillier SL. Megasphaera lornae sp. nov., Megasphaera hutchinsoni sp. nov., and Megasphaera vaginalis sp. nov.: novel bacteria isolated from the female genital tract. Int J Syst Evol Microbiol. 2019 Jun;71(3):004702. doi: 10.1099/ijsem.0.004702. Epub 2021 Feb 22. PMID: 33…	440
ASV553	s_Bacteroides_stercorirosoris	1	Commensal		441
ASV564	s_Eggerthella_timonensis	1	Commensal	Bilen M, Cadoret F, Daoud Z, Fournier PE, Raoult D. "Eggerthella timonensis" gen. nov. isolated from a human stool sample. New Microbes New Infect. 2016 Nov 15;17:41-42. doi: 10.1016/j.nmni.2016.11.001. PMID: 28275441; PMCID: PMC5328910.	442
ASV609	s_Lactobacillus_vaginalis	1	Commensal		443
ASV624	s_Porphyromonas_pasteri	1	Commensal	Sakamoto M, Li D, Shibata Y, Takeshita T, Yamashita Y, Ohkuma M. Porphyromonas pasteri sp. nov., isolated from human saliva. Int J Syst Evol Microbiol. 2015 Aug;65(8):2511-2515. doi: 10.1099/ijs.0.000294. Epub 2015 May 1. PMID: 25933621.	444
ASV364	s_Lactobacillus_fermentum	1	Probiotics	Probiotics database	445
ASV529	s_Bifidobacterium_animalis	1	Probiotics	Probiotics database	446
ASV594	s_Prevotella_histicola	1	Probiotics	Balakrishnan B, Luckey D, Bodhke R, Chen J, Marietta E, Jeraldo P, Murray J, Taneja V. Prevotella histicola Protects From Arthritis by Expansion of Allobaculum and Augmenting Butyrate Production in Humanized Mice. Front Immunol. 2021 May 4;12:609644. doi: 10.3389/fimmu.2021.609644. PMID: 34017324; PMCID: PMC8130672.	447
ASV659	s_Lactobacillus_sakei	1	Probiotics	Zagorec M, Champomier-Vergès MC. Lactobacillus sakei: A Starter for Sausage Fermentation, a Protective Culture for Meat Products. Microorganisms. 2017 Sep 6;5(3):56. doi: 10.3390/microorganisms5030056. PMID: 28878171; PMCID: PMC5620647.	448

## Sheet: Table S3
Instrumental variables used in MR analysis of the association between gut microbiota and CHB at a significance level of p < 1 × 10−5.
Bacterial taxa (exposure)	SNP	effect_allele.exposure	other_allele.exposure	eaf.exposure	beta.exposure	se.exposure	pval.exposure	samplesize.exposure	chr.exposure	pos.exposure	mr_keep.exposure	pval_origin.exposure	data_source.exposure	R2	F	MAF
s__Veillonella_unclassified	rs7274039	T	C	0.099162	-0.265598	0.0562249	2.31e-06	2499	20	50714876	TRUE	reported	textfile	0.00885047	22.297	0.900838
s__Veillonella_unclassified	rs62111248	A	G	0.0999765	0.231829	0.0502065	3.88e-06	2499	19	29525312	TRUE	reported	textfile	0.00845975	21.3042	0.900024
s__Veillonella_unclassified	rs11102545	G	A	0.349388	0.145432	0.0316205	4.24e-06	2499	1	113349408	TRUE	reported	textfile	0.00839377	21.1366	0.650612
s__Veillonella_unclassified	rs9797071	A	T	0.492462	0.135881	0.029619	4.48e-06	2499	16	75251973	TRUE	reported	textfile	0.00835163	21.0296	0.507538
s__Veillonella_unclassified	rs325705	A	G	0.509487	-0.140013	0.0314163	8.32e-06	2499	11	6264866	TRUE	reported	textfile	0.00788534	19.8462	0.490513
s__Veillonella_unclassified	rs6601127	T	G	0.529803	-0.136437	0.0295882	4e-06	2499	5	179977388	TRUE	reported	textfile	0.00843694	21.2463	0.470197
s__Veillonella_unclassified	rs6548355	G	A	0.615946	0.135331	0.0304946	9.09e-06	2499	3	164260603	TRUE	reported	textfile	0.00781934	19.6788	0.384054
s__Veillonella_unclassified	rs736533	G	C	0.643165	0.136804	0.0306027	7.81e-06	2499	19	47948746	TRUE	reported	textfile	0.00793326	19.9677	0.356835
s__Sutterella_wadsworthensis	rs7985915	T	C	0.201977	0.105694	0.0234818	6.76e-06	5552	13	72724542	TRUE	reported	textfile	0.00363586	20.2527	0.798023
s__Sutterella_wadsworthensis	rs68147188	A	G	0.213706	-0.104481	0.0235596	9.22e-06	5552	9	126977088	TRUE	reported	textfile	0.00352982	19.6599	0.786294
s__Streptococcus_thermophilus	rs74654613	C	T	0.15952	-0.215225	0.0433164	6.74e-07	2054	2	48683323	TRUE	reported	textfile	0.0118765	24.6636	0.84048
s__Streptococcus_thermophilus	rs13086575	T	G	0.190642	0.188513	0.0416983	6.16e-06	2054	3	61955356	TRUE	reported	textfile	0.00985245	20.4184	0.809358
s__Streptococcus_thermophilus	rs7524171	G	A	0.538948	0.137994	0.0308824	7.88e-06	2054	1	3279324	TRUE	reported	textfile	0.00962716	19.947	0.461052
s__Streptococcus_thermophilus	rs6900225	A	G	0.760794	0.171261	0.0374141	4.71e-06	2054	6	9314807	TRUE	reported	textfile	0.0100981	20.9326	0.239206
s__Streptococcus_salivarius	rs1810052	A	G	0.876062	-0.270338	0.0597894	6.14e-06	1696	9	33231531	TRUE	reported	textfile	0.0119106	20.4198	0.123938
s__Streptococcus_parasanguinis	rs117329402	T	G	0.0607412	-0.354823	0.07614	3.16e-06	1592	7	17799597	TRUE	reported	textfile	0.0134577	21.6896	0.939259
s__Streptococcus_parasanguinis	rs1893286	G	T	0.237649	-0.208354	0.0455351	4.75e-06	1592	18	6668640	TRUE	reported	textfile	0.0129806	20.9105	0.762351
s__Streptococcus_parasanguinis	rs6481791	C	T	0.84059	-0.238809	0.0503807	2.14e-06	1592	10	19492259	TRUE	reported	textfile	0.0139169	22.4402	0.15941
s__Ruminococcus_torques	rs61213519	T	A	0.0721578	-0.189805	0.0411906	4.07e-06	4390	8	84262265	TRUE	reported	textfile	0.00481347	21.2237	0.927842
s__Ruminococcus_torques	rs17696544	G	A	0.142327	-0.161229	0.0334158	1.4e-06	4390	8	138933940	TRUE	reported	textfile	0.00527496	23.2693	0.857673
s__Ruminococcus_torques	rs4457100	G	A	0.230483	0.124402	0.0268351	3.56e-06	4390	5	173534877	TRUE	reported	textfile	0.00487149	21.4808	0.769517
s__Ruminococcus_torques	rs11161562	G	C	0.260616	-0.113617	0.0243498	3.07e-06	4390	1	85710312	TRUE	reported	textfile	0.00493501	21.7622	0.739384
s__Ruminococcus_torques	rs10832975	G	C	0.414205	-0.112605	0.0220272	3.19e-07	4390	11	18743180	TRUE	reported	textfile	0.0059177	26.1214	0.585795
s__Ruminococcus_torques	rs775133	G	C	0.481109	-0.100685	0.0219054	4.3e-06	4390	20	16019700	TRUE	reported	textfile	0.00478941	21.1171	0.518891
s__Ruminococcus_torques	rs13109150	T	C	0.671206	0.103254	0.0228214	6.06e-06	4390	4	24054917	TRUE	reported	textfile	0.00464137	20.4613	0.328794
s__Ruminococcus_torques	rs2229594	T	C	0.814794	0.124754	0.0277787	7.09e-06	4390	9	104124664	TRUE	reported	textfile	0.00457327	20.1597	0.185206
s__Ruminococcus_obeum	rs140443231	T	C	0.0577511	0.182799	0.0401808	5.38e-06	5807	14	90818939	TRUE	reported	textfile	0.00355151	20.69	0.942249
s__Ruminococcus_obeum	rs17773250	C	T	0.0817904	-0.185004	0.0370825	6.07e-07	5807	9	18005232	TRUE	reported	textfile	0.00426791	24.8814	0.91821
s__Ruminococcus_obeum	rs73098536	G	A	0.0838947	0.148753	0.0333766	8.32e-06	5807	3	62161920	TRUE	reported	textfile	0.00340889	19.8563	0.916105
s__Ruminococcus_obeum	rs75311459	G	C	0.0981726	-0.145623	0.0322527	6.33e-06	5807	15	68767720	TRUE	reported	textfile	0.00349826	20.3787	0.901827
s__Ruminococcus_obeum	rs1005544	G	C	0.1134	0.161728	0.0296976	5.16e-08	5807	11	32008642	TRUE	reported	textfile	0.00508116	29.6468	0.8866
s__Ruminococcus_obeum	rs12581302	G	T	0.251799	-0.0966547	0.0217815	9.1e-06	5807	12	13348246	TRUE	reported	textfile	0.00337946	19.6843	0.748201
s__Ruminococcus_obeum	rs708686	T	C	0.279232	-0.100234	0.020876	1.58e-06	5807	19	5840619	TRUE	reported	textfile	0.00395425	23.0456	0.720768
s__Ruminococcus_obeum	rs28802725	C	T	0.296617	-0.0921239	0.0200213	4.2e-06	5807	8	57680098	TRUE	reported	textfile	0.00363268	21.1646	0.703383
s__Ruminococcus_obeum	rs36122201	C	T	0.339153	-0.105631	0.0198455	1.02e-07	5807	3	118911215	TRUE	reported	textfile	0.00485506	28.3211	0.660847
s__Ruminococcus_obeum	rs7793841	A	G	0.612525	-0.0933565	0.019343	1.39e-06	5807	7	108932001	TRUE	reported	textfile	0.00399534	23.286	0.387475
s__Ruminococcus_obeum	rs6570332	T	C	0.671814	-0.0874929	0.0196528	8.51e-06	5807	6	139673089	TRUE	reported	textfile	0.00340147	19.8129	0.328186
s__Ruminococcus_obeum	rs4761660	T	G	0.934154	-0.179485	0.0377167	1.95e-06	5807	12	95153387	TRUE	reported	textfile	0.00388461	22.6381	0.0658458
s__Ruminococcus_lactaris	rs7610129	C	G	0.0707357	-0.269771	0.0531635	3.89e-07	4123	3	195466973	TRUE	reported	textfile	0.00620648	25.7366	0.929264
s__Ruminococcus_lactaris	rs72698095	G	C	0.162094	-0.147336	0.0328679	7.37e-06	4123	4	183252248	TRUE	reported	textfile	0.00485007	20.0846	0.837906
s__Ruminococcus_lactaris	rs4245954	T	C	0.168029	0.143728	0.0301532	1.87e-06	4123	4	8868227	TRUE	reported	textfile	0.00548045	22.7094	0.831971
s__Ruminococcus_lactaris	rs1878735	A	C	0.169658	-0.138437	0.0296275	2.97e-06	4123	9	109873993	TRUE	reported	textfile	0.00526753	21.8225	0.830342
s__Ruminococcus_lactaris	rs10858895	T	A	0.507927	0.118385	0.0255307	3.54e-06	4123	12	89914880	TRUE	reported	textfile	0.00518799	21.4912	0.492073
s__Ruminococcus_lactaris	rs7148318	A	G	0.702401	-0.107625	0.0242863	9.36e-06	4123	14	51325748	TRUE	reported	textfile	0.00474049	19.6286	0.297599
s__Ruminococcus_lactaris	rs7851638	G	A	0.917481	0.203009	0.0421875	1.49e-06	4123	9	13793758	TRUE	reported	textfile	0.00558491	23.1447	0.0825189
s__Ruminococcus_callidus	rs79207650	A	G	0.0641043	-0.266917	0.0588837	5.82e-06	2829	1	154374162	TRUE	reported	textfile	0.00721084	20.5331	0.935896
s__Ruminococcus_callidus	rs4268390	G	A	0.0683627	0.260285	0.0570981	5.15e-06	2829	1	81927648	TRUE	reported	textfile	0.00729196	20.7658	0.931637
s__Ruminococcus_callidus	rs1321631	G	A	0.0931154	-0.232995	0.0480959	1.27e-06	2829	1	34348912	TRUE	reported	textfile	0.00822729	23.4515	0.906885
s__Ruminococcus_callidus	rs35200886	A	G	0.173258	-0.168061	0.0363491	3.77e-06	2829	1	222927951	TRUE	reported	textfile	0.00749967	21.3618	0.826742
s__Ruminococcus_callidus	rs12098699	G	A	0.210189	-0.158097	0.0331076	1.79e-06	2829	10	64396790	TRUE	reported	textfile	0.00799597	22.7868	0.789811
s__Ruminococcus_bromii	rs10864073	C	T	0.115526	-0.136479	0.0306823	8.66e-06	5087	1	214011756	TRUE	reported	textfile	0.00387443	19.7781	0.884474
s__Ruminococcus_bromii	rs1884673	T	C	0.122825	-0.149704	0.0301141	6.65e-07	5087	20	38517535	TRUE	reported	textfile	0.00483461	24.7034	0.877175
s__Ruminococcus_bromii	rs9865704	A	G	0.127359	-0.145045	0.0300178	1.35e-06	5087	3	149080011	TRUE	reported	textfile	0.00456874	23.3387	0.872641
s__Ruminococcus_bromii	rs35908181	C	T	0.14152	-0.128652	0.0285399	6.55e-06	5087	3	50541915	TRUE	reported	textfile	0.00397861	20.312	0.85848
s__Ruminococcus_bromii	rs12131104	T	C	0.161802	0.132729	0.0298653	8.82e-06	5087	1	149889339	TRUE	reported	textfile	0.00386773	19.7438	0.838198
s__Ruminococcus_bromii	rs12041621	A	G	0.198693	-0.128203	0.026118	9.17e-07	5087	1	48554579	TRUE	reported	textfile	0.00471415	24.085	0.801307
s__Ruminococcus_bromii	rs4884323	G	T	0.398074	-0.0923593	0.0200047	3.9e-06	5087	13	59810492	TRUE	reported	textfile	0.00417274	21.3073	0.601926
s__Ruminococcaceae_bacterium_D16	rs78146168	T	C	0.21279	-0.192837	0.0436033	9.76e-06	1562	2	127827056	TRUE	reported	textfile	0.0123668	19.5338	0.78721
s__Rothia_mucilaginosa	rs964342	G	A	0.883179	0.235176	0.0523538	7.05e-06	1895	2	129915751	TRUE	reported	textfile	0.0105361	20.1572	0.116821
s__Roseburia_unclassified	rs62006238	T	C	0.0742713	0.274038	0.0534904	3.01e-07	2951	15	46098409	TRUE	reported	textfile	0.00881564	26.2286	0.925729
s__Roseburia_unclassified	rs57978465	A	G	0.0799417	0.223943	0.0505637	9.47e-06	2951	4	38659457	TRUE	reported	textfile	0.00660317	19.6022	0.920058
s__Roseburia_unclassified	rs2121787	G	A	0.0838426	0.228807	0.0510771	7.48e-06	2951	3	76667574	TRUE	reported	textfile	0.00675421	20.0536	0.916157
s__Roseburia_unclassified	rs76776955	C	G	0.104915	-0.207417	0.0451065	4.26e-06	2951	3	4084517	TRUE	reported	textfile	0.00711445	21.1308	0.895085
s__Roseburia_unclassified	rs856250	G	A	0.12838	0.177245	0.0399176	8.98e-06	2951	14	97493057	TRUE	reported	textfile	0.00663681	19.7027	0.87162
s__Roseburia_unclassified	rs17665612	G	C	0.148523	0.17422	0.0379599	4.44e-06	2951	4	31738007	TRUE	reported	textfile	0.00708741	21.05	0.851477
s__Roseburia_unclassified	rs7720468	A	G	0.172441	-0.165604	0.0374082	9.56e-06	2951	5	31061463	TRUE	reported	textfile	0.00659725	19.5845	0.827559
s__Roseburia_unclassified	rs8013597	G	A	0.22529	0.152996	0.030965	7.78e-07	2951	14	42477049	TRUE	reported	textfile	0.00820482	24.3962	0.77471
s__Roseburia_unclassified	rs7217715	A	G	0.233719	-0.138197	0.0309403	7.95e-06	2951	17	30059363	TRUE	reported	textfile	0.00671511	19.9367	0.766281
s__Roseburia_unclassified	rs2568643	A	G	0.295225	0.131633	0.0289862	5.59e-06	2951	7	13765237	TRUE	reported	textfile	0.00693995	20.6089	0.704775
s__Roseburia_unclassified	rs13127387	A	G	0.349386	0.129909	0.0283014	4.43e-06	2951	4	136618495	TRUE	reported	textfile	0.00708934	21.0557	0.650614
s__Roseburia_unclassified	rs7289868	T	G	0.411824	0.123249	0.0263401	2.88e-06	2951	22	45253872	TRUE	reported	textfile	0.00736469	21.8796	0.588176
s__Roseburia_unclassified	rs894795	T	C	0.522454	0.118869	0.0265788	7.74e-06	2951	7	135562501	TRUE	reported	textfile	0.00673228	19.9881	0.477546
s__Roseburia_unclassified	rs4883997	G	C	0.912648	0.203883	0.0459584	9.15e-06	2951	13	75994692	TRUE	reported	textfile	0.00662487	19.667	0.0873516
s__Roseburia_inulinivorans	rs2273934	G	A	0.0652347	-0.167222	0.0367504	5.36e-06	6411	10	112653664	TRUE	reported	textfile	0.00321911	20.6979	0.934765
s__Roseburia_inulinivorans	rs77776469	A	T	0.0739975	-0.193856	0.038383	4.41e-07	6411	13	44700784	TRUE	reported	textfile	0.00396303	25.5001	0.926002
s__Roseburia_inulinivorans	rs12418335	C	G	0.383409	-0.0832976	0.0183744	5.81e-06	6411	11	77517745	TRUE	reported	textfile	0.00319539	20.5449	0.616591
s__Roseburia_inulinivorans	rs7630416	A	C	0.618442	0.0958709	0.0197414	1.2e-06	6411	3	67305449	TRUE	reported	textfile	0.00366522	23.5768	0.381558
s__Roseburia_intestinalis	rs8006559	G	A	0.0511182	-0.206063	0.0445341	3.71e-06	5323	14	88053855	TRUE	reported	textfile	0.00400602	21.4018	0.948882
s__Roseburia_intestinalis	rs76557325	G	A	0.0796945	-0.166509	0.0373612	8.32e-06	5323	5	76299200	TRUE	reported	textfile	0.00371756	19.855	0.920306
s__Roseburia_intestinalis	rs778342	A	G	0.0821165	0.170187	0.036489	3.1e-06	5323	2	233798155	TRUE	reported	textfile	0.00407007	21.7453	0.917884
s__Roseburia_intestinalis	rs72697383	A	C	0.14746	0.13667	0.0279205	9.83e-07	5323	1	117273912	TRUE	reported	textfile	0.00448118	23.9517	0.85254
s__Roseburia_intestinalis	rs12592099	C	G	0.334082	-0.0967904	0.0208836	3.57e-06	5323	15	31763818	TRUE	reported	textfile	0.00401928	21.4729	0.665918
s__Roseburia_intestinalis	rs6871001	C	T	0.435941	0.0891786	0.0195236	4.93e-06	5323	5	98674510	TRUE	reported	textfile	0.00390433	20.8564	0.564059
s__Roseburia_intestinalis	rs7112918	C	T	0.469469	0.0890031	0.0198129	7.05e-06	5323	11	1690969	TRUE	reported	textfile	0.00377671	20.172	0.530531
s__Roseburia_intestinalis	rs4834490	C	T	0.752106	-0.102556	0.0228527	7.2e-06	5323	4	116389731	TRUE	reported	textfile	0.00376919	20.1317	0.247894
s__Roseburia_intestinalis	rs2087796	C	T	0.773341	0.109263	0.0234779	3.26e-06	5323	1	40290277	TRUE	reported	textfile	0.00405236	21.6503	0.226659
s__Roseburia_hominis	rs215996	C	G	0.152519	-0.11075	0.0240367	4.08e-06	6801	12	2719297	TRUE	reported	textfile	0.00311177	21.223	0.847481
s__Roseburia_hominis	rs7786467	A	C	0.215173	-0.0968338	0.0216192	7.5e-06	6801	7	1338707	TRUE	reported	textfile	0.00294118	20.0561	0.784827
s__Roseburia_hominis	rs7590468	G	A	0.338112	-0.0891075	0.0184003	1.28e-06	6801	2	68959471	TRUE	reported	textfile	0.00343644	23.445	0.661888
s__Roseburia_hominis	rs35004779	T	C	0.421728	0.0807293	0.0175514	4.23e-06	6801	3	177893936	TRUE	reported	textfile	0.00310112	21.1501	0.578272
s__Roseburia_hominis	rs854661	T	C	0.477202	0.0827355	0.0171553	1.42e-06	6801	17	34354883	TRUE	reported	textfile	0.00340825	23.2519	0.522798
s__Roseburia_hominis	rs2225380	C	A	0.688409	-0.0894148	0.0188625	2.13e-06	6801	14	83605637	TRUE	reported	textfile	0.00329318	22.4643	0.311591
s__Roseburia_hominis	rs722241	G	T	0.778849	-0.103384	0.0220121	2.64e-06	6801	16	13933400	TRUE	reported	textfile	0.003233	22.0525	0.221151
s__Pseudoflavonifractor_capillosus	rs74412941	C	A	0.0628039	-0.225163	0.0506251	8.68e-06	3499	2	200913546	TRUE	reported	textfile	0.00562171	19.7703	0.937196
s__Pseudoflavonifractor_capillosus	rs6761789	G	T	0.0701702	0.2182	0.0489312	8.22e-06	3499	2	145252729	TRUE	reported	textfile	0.00565108	19.8741	0.92983
s__Pseudoflavonifractor_capillosus	rs4352232	G	C	0.316327	-0.128058	0.0266047	1.48e-06	3499	2	88848180	TRUE	reported	textfile	0.00657794	23.1554	0.683673
s__Pseudoflavonifractor_capillosus	rs7818404	T	C	0.651615	-0.112316	0.0253751	9.59e-06	3499	8	74424985	TRUE	reported	textfile	0.005568	19.5803	0.348385
s__Prevotella_copri	rs72799593	T	C	0.0830449	0.157054	0.0339477	3.72e-06	5832	16	84948251	TRUE	reported	textfile	0.00365652	21.3958	0.916955
s__Prevotella_copri	rs55749361	T	A	0.0862231	-0.158693	0.0352357	6.68e-06	5832	21	28158333	TRUE	reported	textfile	0.00346597	20.2769	0.913777
s__Prevotella_copri	rs112865059	T	C	0.11441	0.134433	0.0293709	4.71e-06	5832	9	94428441	TRUE	reported	textfile	0.00357936	20.9426	0.88559
s__Prevotella_copri	rs7088001	G	A	0.130522	0.121321	0.0269851	6.93e-06	5832	10	113295291	TRUE	reported	textfile	0.00345384	20.2057	0.869478
s__Prevotella_copri	rs16866961	T	A	0.150442	-0.117283	0.0258953	5.92e-06	5832	2	180593922	TRUE	reported	textfile	0.00350499	20.506	0.849558
s__Prevotella_copri	rs2421570	A	G	0.363422	-0.0884542	0.0198105	8.01e-06	5832	11	34052765	TRUE	reported	textfile	0.00340681	19.9296	0.636578
s__Prevotella_copri	rs12870360	A	G	0.442716	-0.0847702	0.0191442	9.51e-06	5832	13	49405223	TRUE	reported	textfile	0.00335072	19.6004	0.557284
s__Prevotella_copri	rs12657476	T	C	0.459629	-0.0931547	0.019803	2.55e-06	5832	5	150566196	TRUE	reported	textfile	0.00377996	22.1208	0.540371
s__Prevotella_copri	rs2106045	A	T	0.772346	0.0988644	0.0223137	9.39e-06	5832	8	17990696	TRUE	reported	textfile	0.00335474	19.624	0.227654
s__Phascolarctobacterium_succinatutens	rs9373251	T	G	0.306395	-0.14943	0.0336389	8.91e-06	2201	6	140156323	TRUE	reported	textfile	0.00888576	19.715	0.693605
s__Parasutterella_excrementihominis	rs13432623	T	C	0.264957	-0.111364	0.0251917	9.84e-06	4095	2	5689218	TRUE	reported	textfile	0.00474951	19.5325	0.735043
s__Paraprevotella_xylaniphila	rs62240505	G	T	0.109091	-0.211992	0.0473853	7.68e-06	2588	22	23936314	TRUE	reported	textfile	0.00767437	19.9994	0.890909
s__Paraprevotella_xylaniphila	rs113640907	C	T	0.11936	0.194644	0.0436384	8.18e-06	2588	1	245894994	TRUE	reported	textfile	0.00762874	19.8796	0.88064
s__Paraprevotella_xylaniphila	rs4709313	A	G	0.160668	0.182133	0.0397743	4.67e-06	2588	6	159803460	TRUE	reported	textfile	0.00803715	20.9525	0.839332
s__Paraprevotella_xylaniphila	rs61801633	A	G	0.179781	-0.175102	0.0365445	1.66e-06	2588	1	168806253	TRUE	reported	textfile	0.00879305	22.9406	0.820219
s__Paraprevotella_xylaniphila	rs311865	A	G	0.254885	-0.152845	0.0318161	1.56e-06	2588	14	59214448	TRUE	reported	textfile	0.00883869	23.0607	0.745115
s__Paraprevotella_xylaniphila	rs3919827	T	G	0.273651	-0.138415	0.0313039	9.79e-06	2588	4	67067806	TRUE	reported	textfile	0.00749786	19.536	0.726349
s__Paraprevotella_xylaniphila	rs6970331	T	C	0.470452	0.127487	0.028503	7.72e-06	2588	7	152227594	TRUE	reported	textfile	0.00767088	19.9902	0.529548
s__Paraprevotella_xylaniphila	rs6052686	T	C	0.762608	0.162031	0.0354396	4.83e-06	2588	20	4594466	TRUE	reported	textfile	0.00801235	20.8873	0.237392
s__Paraprevotella_xylaniphila	rs595638	T	C	0.836234	-0.17446	0.0377058	3.71e-06	2588	4	127340666	TRUE	reported	textfile	0.00820416	21.3915	0.163766
s__Paraprevotella_xylaniphila	rs9314321	C	T	0.937106	-0.267528	0.0584491	4.71e-06	2588	8	26116276	TRUE	reported	textfile	0.00803004	20.9338	0.0628944
s__Paraprevotella_xylaniphila	rs2005815	A	C	0.942274	-0.282918	0.0600299	2.44e-06	2588	17	11186003	TRUE	reported	textfile	0.00850962	22.1947	0.0577257
s__Paraprevotella_unclassified	rs2884211	G	A	0.0733544	0.207522	0.0458483	6e-06	3949	2	10592172	TRUE	reported	textfile	0.00516113	20.4767	0.926646
s__Paraprevotella_unclassified	rs11938983	T	C	0.286213	0.108741	0.0246128	9.96e-06	3949	4	98267549	TRUE	reported	textfile	0.00491851	19.5093	0.713787
s__Paraprevotella_unclassified	rs7015972	A	G	0.614719	0.106861	0.0234094	5e-06	3949	8	18288003	TRUE	reported	textfile	0.00524915	20.8277	0.385281
s__Paraprevotella_unclassified	rs1969724	A	T	0.841389	0.140115	0.0307585	5.23e-06	3949	10	102679088	TRUE	reported	textfile	0.00522727	20.7405	0.158611
s__Paraprevotella_clara	rs56353270	A	G	0.0676608	-0.227444	0.0488069	3.16e-06	3562	6	3651407	TRUE	reported	textfile	0.00605972	21.7041	0.932339
s__Paraprevotella_clara	rs12686124	G	A	0.0727698	-0.213224	0.0464187	4.36e-06	3562	9	109618233	TRUE	reported	textfile	0.00588881	21.0884	0.92723
s__Paraprevotella_clara	rs113022358	T	C	0.0795312	0.200395	0.0452748	9.59e-06	3562	2	127208407	TRUE	reported	textfile	0.00546999	19.5803	0.920469
s__Paraprevotella_clara	rs57091306	G	C	0.123836	0.170615	0.0374643	5.26e-06	3562	19	53549135	TRUE	reported	textfile	0.00578877	20.728	0.876164
s__Paraprevotella_clara	rs1305081	A	G	0.128637	0.182505	0.0361045	4.31e-07	3562	13	29254871	TRUE	reported	textfile	0.00712247	25.5379	0.871363
s__Paraprevotella_clara	rs73415022	C	T	0.141355	0.174909	0.0351324	6.41e-07	3562	22	35855603	TRUE	reported	textfile	0.00691038	24.7721	0.858645
s__Paraprevotella_clara	rs9462447	C	A	0.144878	-0.15346	0.0344169	8.24e-06	3562	6	12080585	TRUE	reported	textfile	0.00555053	19.8702	0.855122
s__Paraprevotella_clara	rs2027516	A	G	0.313637	0.119616	0.0257131	3.29e-06	3562	6	136131888	TRUE	reported	textfile	0.00603874	21.6285	0.686363
s__Paraprevotella_clara	rs11678259	G	T	0.320759	0.117013	0.0262963	8.6e-06	3562	2	53508689	TRUE	reported	textfile	0.00552811	19.7895	0.679241
s__Paraprevotella_clara	rs13429913	T	C	0.385846	0.111297	0.0249482	8.15e-06	3562	2	228058913	TRUE	reported	textfile	0.00555611	19.8903	0.614154
s__Paraprevotella_clara	rs9397388	G	T	0.646438	-0.113861	0.0252374	6.43e-06	3562	6	151626774	TRUE	reported	textfile	0.00568187	20.3431	0.353562
s__Paraprevotella_clara	rs4364218	A	G	0.790286	-0.130353	0.0289513	6.72e-06	3562	4	161237044	TRUE	reported	textfile	0.00565911	20.2611	0.209714
s__Paraprevotella_clara	rs6748817	G	A	0.824477	0.15142	0.033392	5.77e-06	3562	2	205258852	TRUE	reported	textfile	0.00573969	20.5513	0.175523
s__Parabacteroides_unclassified	rs2449506	C	T	0.150276	-0.150144	0.0318987	2.51e-06	3894	8	98791018	TRUE	reported	textfile	0.00565736	22.1437	0.849724
s__Parabacteroides_unclassified	rs10911039	G	A	0.159331	0.145854	0.0316024	3.93e-06	3894	1	182194093	TRUE	reported	textfile	0.00544041	21.2899	0.840669
s__Parabacteroides_unclassified	rs12809872	T	C	0.160398	-0.166807	0.0317329	1.47e-07	3894	12	130862390	TRUE	reported	textfile	0.00704597	27.6175	0.839602
s__Parabacteroides_unclassified	rs1580572	T	A	0.24215	0.12447	0.0268435	3.54e-06	3894	3	67392138	TRUE	reported	textfile	0.0054912	21.4898	0.75785
s__Parabacteroides_unclassified	rs10281779	G	A	0.429621	0.108871	0.0231235	2.5e-06	3894	7	884704	TRUE	reported	textfile	0.00566055	22.1563	0.570379
s__Parabacteroides_unclassified	rs4943000	C	T	0.584513	0.108843	0.0235487	3.8e-06	3894	13	31631553	TRUE	reported	textfile	0.0054562	21.352	0.415487
s__Parabacteroides_unclassified	rs12697058	C	T	0.596969	-0.111505	0.0249869	8.1e-06	3894	5	67335548	TRUE	reported	textfile	0.00508806	19.904	0.403031
s__Parabacteroides_unclassified	rs303729	G	C	0.843436	0.141678	0.0318804	8.83e-06	3894	9	14438751	TRUE	reported	textfile	0.00504621	19.7394	0.156564
s__Parabacteroides_merdae	rs66722558	T	G	0.0540512	0.199748	0.0409473	1.07e-06	5923	6	132090239	TRUE	reported	textfile	0.00400159	23.7886	0.945949
s__Parabacteroides_merdae	rs2005874	T	C	0.0856528	0.171144	0.0335108	3.27e-07	5923	19	46810991	TRUE	reported	textfile	0.00438432	26.0739	0.914347
s__Parabacteroides_merdae	rs148330790	A	G	0.0950615	0.218192	0.0457119	1.81e-06	5923	22	24326693	TRUE	reported	textfile	0.00383185	22.7757	0.904939
s__Parabacteroides_merdae	rs4237122	A	G	0.105188	0.141557	0.0307803	4.25e-06	5923	9	133313115	TRUE	reported	textfile	0.00355819	21.1433	0.894812
s__Parabacteroides_merdae	rs12116657	C	A	0.186049	-0.111275	0.0241536	4.09e-06	5923	1	63034646	TRUE	reported	textfile	0.00357055	21.217	0.813951
s__Parabacteroides_merdae	rs7631540	T	C	0.454162	0.0825402	0.0183823	7.12e-06	5923	3	113830519	TRUE	reported	textfile	0.00339245	20.155	0.545838
s__Parabacteroides_merdae	rs1508792	C	G	0.578673	-0.0876039	0.0183017	1.7e-06	5923	5	98109148	TRUE	reported	textfile	0.00385339	22.9042	0.421327
s__Parabacteroides_merdae	rs10733815	A	G	0.776162	0.109025	0.0228223	1.78e-06	5923	10	67316008	TRUE	reported	textfile	0.00383814	22.8132	0.223838
s__Parabacteroides_johnsonii	rs11806181	T	G	0.0844595	-0.304541	0.0665955	4.81e-06	1480	1	60975097	TRUE	reported	textfile	0.0139331	20.8841	0.915541
s__Parabacteroides_johnsonii	rs114845775	T	C	0.0924841	-0.287556	0.0642764	7.69e-06	1480	9	1809229	TRUE	reported	textfile	0.0133428	19.9873	0.907516
s__Parabacteroides_johnsonii	rs11724182	T	C	0.092553	0.297944	0.0639105	3.13e-06	1480	4	4825522	TRUE	reported	textfile	0.0144721	21.7039	0.907447
s__Parabacteroides_johnsonii	rs598632	T	C	0.108492	-0.272144	0.0601463	6.05e-06	1480	7	4166627	TRUE	reported	textfile	0.0136443	20.4452	0.891508
s__Parabacteroides_johnsonii	rs13265628	A	C	0.111797	-0.272076	0.0607095	7.41e-06	1480	8	142353427	TRUE	reported	textfile	0.0133891	20.0576	0.888203
s__Parabacteroides_johnsonii	rs62163269	T	C	0.169808	-0.261356	0.050743	2.6e-07	1480	2	77881630	TRUE	reported	textfile	0.017609	26.4926	0.830192
s__Parabacteroides_johnsonii	rs12101679	A	G	0.197635	-0.203089	0.0459139	9.72e-06	1480	15	36249420	TRUE	reported	textfile	0.0130472	19.5387	0.802365
s__Parabacteroides_johnsonii	rs17693136	T	C	0.239085	0.211231	0.042932	8.65e-07	1480	4	178513823	TRUE	reported	textfile	0.0160932	24.1748	0.760915
s__Parabacteroides_johnsonii	rs581569	T	G	0.445607	-0.170235	0.0366008	3.3e-06	1480	5	4016615	TRUE	reported	textfile	0.0144064	21.6038	0.554393
s__Parabacteroides_goldsteinii	rs10211532	A	G	0.11152	-0.2545	0.0570862	8.27e-06	1621	2	2894549	TRUE	reported	textfile	0.0121126	19.8507	0.88848
s__Parabacteroides_goldsteinii	rs8006060	G	A	0.130169	-0.242375	0.0533469	5.54e-06	1621	14	52768125	TRUE	reported	textfile	0.0125742	20.6168	0.869831
s__Parabacteroides_goldsteinii	rs1357368	T	C	0.268075	0.219779	0.0430468	3.3e-07	1621	2	216625794	TRUE	reported	textfile	0.0158263	26.0348	0.731925
s__Parabacteroides_goldsteinii	rs988862	A	T	0.284176	0.175621	0.0380297	3.87e-06	1621	8	114196676	TRUE	reported	textfile	0.0129852	21.2996	0.715824
s__Parabacteroides_goldsteinii	rs12879040	A	G	0.324977	-0.175377	0.0389933	6.87e-06	1621	14	93123991	TRUE	reported	textfile	0.0123253	20.2037	0.675023
s__Parabacteroides_goldsteinii	rs3973922	C	A	0.675078	0.174374	0.0387882	6.94e-06	1621	7	71112510	TRUE	reported	textfile	0.012314	20.1848	0.324922
s__Parabacteroides_goldsteinii	rs2898012	G	A	0.732202	0.181674	0.0397493	4.87e-06	1621	5	56719668	TRUE	reported	textfile	0.0127227	20.8635	0.267798
s__Parabacteroides_distasonis	rs62227335	T	C	0.0539575	-0.216031	0.0401629	7.49e-08	6241	3	140418	TRUE	reported	textfile	0.00461447	28.9231	0.946042
s__Parabacteroides_distasonis	rs60248492	G	C	0.0602122	-0.187154	0.0388118	1.42e-06	6241	16	69943500	TRUE	reported	textfile	0.00371195	23.2451	0.939788
s__Parabacteroides_distasonis	rs3735683	T	C	0.21672	0.10494	0.0220496	1.94e-06	6241	7	1025533	TRUE	reported	textfile	0.00361621	22.6434	0.78328
s__Parabacteroides_distasonis	rs3814989	C	T	0.25714	0.09487	0.0208954	5.62e-06	6241	7	18634822	TRUE	reported	textfile	0.00329209	20.6072	0.74286
s__Parabacteroides_distasonis	rs6970565	C	T	0.371978	-0.0869376	0.0192049	5.99e-06	6241	7	46173126	TRUE	reported	textfile	0.00327275	20.4858	0.628022
s__Parabacteroides_distasonis	rs56384338	C	G	0.505282	0.0862656	0.0183788	2.68e-06	6241	6	79909648	TRUE	reported	textfile	0.00351769	22.0244	0.494718
s__Parabacteroides_distasonis	rs6688656	G	T	0.57415	-0.0827272	0.0185553	8.26e-06	6241	1	166377590	TRUE	reported	textfile	0.00317488	19.8712	0.42585
s__Parabacteroides_distasonis	rs6603134	G	A	0.593815	-0.0823059	0.0183647	7.4e-06	6241	19	8106521	TRUE	reported	textfile	0.00320807	20.0796	0.406185
s__Parabacteroides_distasonis	rs7853135	C	T	0.660589	-0.0868403	0.0191875	6.01e-06	6241	9	105974249	TRUE	reported	textfile	0.00327135	20.4769	0.339411
s__Oscillibacter_unclassified	rs34873156	A	G	0.375319	-0.077057	0.0172935	8.36e-06	7719	19	35719577	TRUE	reported	textfile	0.00256556	19.8493	0.624681
s__Odoribacter_splanchnicus	rs76880769	A	G	0.0558398	-0.187932	0.0419932	7.63e-06	5925	6	68516989	TRUE	reported	textfile	0.00336892	20.0215	0.94416
s__Odoribacter_splanchnicus	rs73619447	T	C	0.0602449	-0.172843	0.0389841	9.26e-06	5925	20	61629312	TRUE	reported	textfile	0.00330675	19.6509	0.939755
s__Odoribacter_splanchnicus	rs74682567	G	A	0.0650097	-0.201543	0.0417131	1.35e-06	5925	17	37804675	TRUE	reported	textfile	0.0039246	23.337	0.93499
s__Odoribacter_splanchnicus	rs117633633	A	G	0.0686066	0.191045	0.0422441	6.11e-06	5925	16	87943237	TRUE	reported	textfile	0.00343996	20.4452	0.931393
s__Odoribacter_splanchnicus	rs7011780	C	A	0.11191	0.130826	0.0292709	7.84e-06	5925	8	125596990	TRUE	reported	textfile	0.00336018	19.9694	0.88809
s__Odoribacter_splanchnicus	rs11111	C	T	0.183291	-0.103454	0.0234163	9.96e-06	5925	5	37814102	TRUE	reported	textfile	0.00328353	19.5124	0.816709
s__Odoribacter_splanchnicus	rs5754282	C	A	0.227051	0.101205	0.0224536	6.57e-06	5925	22	33176834	TRUE	reported	textfile	0.00341713	20.309	0.772949
s__Odoribacter_splanchnicus	rs13096936	G	A	0.289539	0.109896	0.0208761	1.41e-07	5925	3	42925008	TRUE	reported	textfile	0.0046553	27.7023	0.710461
s__Odoribacter_splanchnicus	rs152172	T	C	0.420097	-0.0880651	0.0187815	2.75e-06	5925	16	66912905	TRUE	reported	textfile	0.00369702	21.9787	0.579903
s__Odoribacter_splanchnicus	rs495710	T	C	0.472152	-0.0921548	0.0185091	6.4e-07	5925	15	46935830	TRUE	reported	textfile	0.00416641	24.7809	0.527848
s__Odoribacter_splanchnicus	rs1860047	A	G	0.476878	0.0869835	0.0186336	3.04e-06	5925	12	2056114	TRUE	reported	textfile	0.00366435	21.7838	0.523122
s__Odoribacter_splanchnicus	rs7019674	C	T	0.49146	-0.0842361	0.0187999	7.44e-06	5925	9	81809148	TRUE	reported	textfile	0.00337698	20.0696	0.50854
s__Odoribacter_splanchnicus	rs6583351	C	T	0.514788	0.0851714	0.0187403	5.5e-06	5925	7	186119	TRUE	reported	textfile	0.00347403	20.6484	0.485212
s__Odoribacter_splanchnicus	rs2383400	A	G	0.525855	0.0862234	0.0189004	5.07e-06	5925	4	180655477	TRUE	reported	textfile	0.00350022	20.8046	0.474145
s__Lactobacillus_delbrueckii	rs278731	T	C	0.0504032	-0.407555	0.0920671	9.57e-06	1240	9	76162393	TRUE	reported	textfile	0.0155572	19.5642	0.949597
s__Lactobacillus_delbrueckii	rs11113894	A	G	0.0508065	0.393284	0.0886952	9.25e-06	1240	12	108841863	TRUE	reported	textfile	0.0156084	19.6296	0.949194
s__Lactobacillus_delbrueckii	rs28635178	A	G	0.0528226	0.408662	0.090122	5.77e-06	1240	3	66026666	TRUE	reported	textfile	0.0163118	20.5289	0.947177
s__Lactobacillus_delbrueckii	rs35870858	C	G	0.0823956	0.325695	0.0734979	9.36e-06	1240	7	48196153	TRUE	reported	textfile	0.0155893	19.6052	0.917604
s__Lactobacillus_delbrueckii	rs1458987	T	C	0.0855867	-0.32208	0.071939	7.57e-06	1240	3	55103700	TRUE	reported	textfile	0.015908	20.0124	0.914413
s__Lactobacillus_delbrueckii	rs60200511	G	A	0.0939516	0.319997	0.0682303	2.73e-06	1240	1	244935076	TRUE	reported	textfile	0.0174293	21.9602	0.906048
s__Lactobacillus_delbrueckii	rs12488234	G	T	0.105917	-0.318667	0.0708029	6.77e-06	1240	3	112191202	TRUE	reported	textfile	0.0160736	20.2242	0.894083
s__Lactobacillus_delbrueckii	rs735027	G	A	0.298145	-0.216493	0.0452388	1.71e-06	1240	11	95301453	TRUE	reported	textfile	0.0181342	22.8648	0.701855
s__Lactobacillus_delbrueckii	rs11734017	T	C	0.307114	0.20506	0.0446326	4.34e-06	1240	4	187526100	TRUE	reported	textfile	0.0167381	21.0745	0.692886
s__Lactobacillus_delbrueckii	rs4433502	A	G	0.349453	0.199777	0.0436121	4.63e-06	1240	10	133569215	TRUE	reported	textfile	0.0166405	20.9496	0.650547
s__Lactobacillus_delbrueckii	rs299199	A	G	0.454333	0.195759	0.0420816	3.29e-06	1240	5	118301430	TRUE	reported	textfile	0.0171524	21.6053	0.545667
s__Lactobacillus_delbrueckii	rs4333664	T	C	0.455242	-0.17962	0.0401337	7.62e-06	1240	9	6556948	TRUE	reported	textfile	0.0158969	19.9983	0.544758
s__Lactobacillus_delbrueckii	rs4450413	G	C	0.589194	-0.188661	0.0418046	6.39e-06	1240	16	62320487	TRUE	reported	textfile	0.0161591	20.3336	0.410806
s__Lactobacillus_delbrueckii	rs6517636	G	A	0.805669	0.252978	0.0555355	5.23e-06	1240	21	42257555	TRUE	reported	textfile	0.0164587	20.7169	0.194331
s__Lactobacillus_delbrueckii	rs1118894	A	G	0.867117	0.274168	0.0590236	3.4e-06	1240	13	76658738	TRUE	reported	textfile	0.0171029	21.5418	0.132883
s__Lachnospiraceae_bacterium_8_1_57FAA	rs140741191	C	T	0.0503402	-0.347812	0.0759706	4.69e-06	1902	6	34301848	TRUE	reported	textfile	0.0109	20.9383	0.94966
s__Lachnospiraceae_bacterium_8_1_57FAA	rs76588436	A	T	0.0661079	0.309762	0.0681741	5.53e-06	1902	10	130572914	TRUE	reported	textfile	0.0107378	20.6233	0.933892
s__Lachnospiraceae_bacterium_8_1_57FAA	rs61895387	T	A	0.074851	-0.31575	0.0669609	2.41e-06	1902	11	102268603	TRUE	reported	textfile	0.0115554	22.2119	0.925149
s__Lachnospiraceae_bacterium_8_1_57FAA	rs12986007	T	G	0.0759376	-0.296425	0.0653759	5.78e-06	1902	19	49768214	TRUE	reported	textfile	0.0106934	20.537	0.924062
s__Lachnospiraceae_bacterium_8_1_57FAA	rs78404253	A	G	0.0895404	0.283489	0.0613913	3.88e-06	1902	7	12732484	TRUE	reported	textfile	0.0110868	21.3011	0.91046
s__Lachnospiraceae_bacterium_8_1_57FAA	rs61854800	T	C	0.117059	0.23618	0.0508065	3.34e-06	1902	10	70008028	TRUE	reported	textfile	0.0112339	21.587	0.882941
s__Lachnospiraceae_bacterium_8_1_57FAA	rs11223731	A	G	0.243695	-0.18607	0.0374824	6.9e-07	1902	11	134100499	TRUE	reported	textfile	0.0127908	24.6174	0.756305
s__Lachnospiraceae_bacterium_8_1_57FAA	rs4559153	T	C	0.266562	0.175285	0.0370708	2.26e-06	1902	7	46213818	TRUE	reported	textfile	0.0116181	22.334	0.733438
s__Lachnospiraceae_bacterium_8_1_57FAA	rs28521978	A	G	0.289057	0.1631	0.0362663	6.88e-06	1902	14	33633609	TRUE	reported	textfile	0.0105219	20.2042	0.710943
s__Lachnospiraceae_bacterium_8_1_57FAA	rs16899159	A	C	0.365249	-0.149747	0.0337004	8.85e-06	1902	6	67887156	TRUE	reported	textfile	0.0102743	19.7237	0.634751
s__Lachnospiraceae_bacterium_8_1_57FAA	rs11581135	A	C	0.381589	-0.161679	0.035444	5.08e-06	1902	1	203341531	TRUE	reported	textfile	0.0108214	20.7856	0.618411
s__Lachnospiraceae_bacterium_8_1_57FAA	rs752704	C	T	0.471083	-0.148743	0.0324489	4.56e-06	1902	1	47011372	TRUE	reported	textfile	0.0109268	20.9902	0.528917
s__Lachnospiraceae_bacterium_8_1_57FAA	rs3750889	T	C	0.593717	-0.158479	0.0325016	1.08e-06	1902	8	132002334	TRUE	reported	textfile	0.012346	23.7506	0.406283
s__Lachnospiraceae_bacterium_8_1_57FAA	rs4970837	T	G	0.651374	-0.156474	0.0344	5.4e-06	1902	1	109822008	TRUE	reported	textfile	0.0107612	20.6687	0.348626
s__Lachnospiraceae_bacterium_8_1_57FAA	rs1346173	A	G	0.658018	0.156595	0.034581	5.94e-06	1902	12	108635460	TRUE	reported	textfile	0.0106663	20.4845	0.341982
s__Lachnospiraceae_bacterium_8_1_57FAA	rs11127034	C	G	0.662287	0.152524	0.0337479	6.2e-06	1902	2	86648492	TRUE	reported	textfile	0.0106252	20.4046	0.337713
s__Lachnospiraceae_bacterium_8_1_57FAA	rs8089654	G	T	0.863953	0.228586	0.0498372	4.5e-06	1902	18	12734224	TRUE	reported	textfile	0.0109397	21.0153	0.136047
s__Lachnospiraceae_bacterium_7_1_58FAA	rs116114211	G	A	0.0663195	0.15199	0.0339721	7.68e-06	7319	2	80212694	TRUE	reported	textfile	0.00272741	20.011	0.933681
s__Lachnospiraceae_bacterium_7_1_58FAA	rs4691694	G	A	0.0698528	0.148085	0.032866	6.61e-06	7319	4	161589224	TRUE	reported	textfile	0.00276613	20.2959	0.930147
s__Lachnospiraceae_bacterium_7_1_58FAA	rs77141557	A	C	0.135494	0.117445	0.0243127	1.36e-06	7319	10	18641481	TRUE	reported	textfile	0.0031781	23.3283	0.864506
s__Lachnospiraceae_bacterium_7_1_58FAA	rs6757314	T	C	0.152019	-0.12302	0.0230206	9.1e-08	7319	2	167195035	TRUE	reported	textfile	0.00388663	28.5495	0.847981
s__Lachnospiraceae_bacterium_7_1_58FAA	rs66476925	C	G	0.20128	-0.104325	0.0205402	3.79e-07	7319	7	21611399	TRUE	reported	textfile	0.00351223	25.7896	0.79872
s__Lachnospiraceae_bacterium_7_1_58FAA	rs139469000	T	C	0.275477	0.0853365	0.0185864	4.4e-06	7319	19	8441137	TRUE	reported	textfile	0.00287196	21.0747	0.724523
s__Lachnospiraceae_bacterium_7_1_58FAA	rs12977498	G	A	0.300486	0.0944185	0.0197285	1.7e-06	7319	19	41682274	TRUE	reported	textfile	0.00311974	22.8986	0.699514
s__Lachnospiraceae_bacterium_7_1_58FAA	rs28640142	G	A	0.505558	-0.0882115	0.0167762	1.46e-07	7319	6	506781	TRUE	reported	textfile	0.00376334	27.6404	0.494442
s__Lachnospiraceae_bacterium_7_1_58FAA	rs4300413	A	C	0.584233	-0.0828953	0.0167474	7.43e-07	7319	18	45547811	TRUE	reported	textfile	0.00333629	24.4934	0.415767
s__Lachnospiraceae_bacterium_7_1_58FAA	rs10773460	G	A	0.743209	0.0969704	0.0199372	1.15e-06	7319	12	128485584	TRUE	reported	textfile	0.00322179	23.65	0.256791
s__Lachnospiraceae_bacterium_7_1_58FAA	rs2527213	A	C	0.922361	0.140356	0.031139	6.56e-06	7319	7	158754493	TRUE	reported	textfile	0.00276819	20.3111	0.0776389
s__Lachnospiraceae_bacterium_5_1_63FAA	rs12047309	A	G	0.0820939	-0.357667	0.0808214	9.63e-06	1090	1	237628841	TRUE	reported	textfile	0.01765	19.5482	0.917906
s__Lachnospiraceae_bacterium_5_1_63FAA	rs147524453	G	A	0.119469	0.312689	0.0690529	5.95e-06	1090	20	13579570	TRUE	reported	textfile	0.0184647	20.4675	0.880531
s__Lachnospiraceae_bacterium_5_1_63FAA	rs17661696	G	A	0.192569	-0.248778	0.0559368	8.69e-06	1090	15	94877013	TRUE	reported	textfile	0.0178235	19.7438	0.807431
s__Lachnospiraceae_bacterium_5_1_63FAA	rs10785016	T	G	0.395661	-0.196819	0.0443093	8.92e-06	1090	12	73709018	TRUE	reported	textfile	0.0177798	19.6945	0.604339
s__Lachnospiraceae_bacterium_5_1_63FAA	rs3935551	G	A	0.529903	-0.215591	0.0460894	2.9e-06	1090	8	22980972	TRUE	reported	textfile	0.0196788	21.8403	0.470097
s__Lachnospiraceae_bacterium_3_1_46FAA	rs61945642	T	C	0.0774712	0.220687	0.049466	8.14e-06	3096	12	101946880	TRUE	reported	textfile	0.00638789	19.8912	0.922529
s__Lachnospiraceae_bacterium_3_1_46FAA	rs11058406	G	A	0.212315	0.166734	0.0351873	2.15e-06	3096	12	126443752	TRUE	reported	textfile	0.00720008	22.4386	0.787685
s__Lachnospiraceae_bacterium_3_1_46FAA	rs4494791	C	T	0.377533	-0.123821	0.0275844	7.16e-06	3096	2	111587016	TRUE	reported	textfile	0.00646615	20.1365	0.622467
s__Lachnospiraceae_bacterium_3_1_46FAA	rs7984826	G	A	0.561903	-0.11973	0.026677	7.19e-06	3096	13	71853050	TRUE	reported	textfile	0.00646417	20.1303	0.438097
s__Lachnospiraceae_bacterium_1_1_57FAA	rs74322752	G	T	0.0619656	0.594017	0.132896	7.83e-06	1293	16	1509314	TRUE	reported	textfile	0.0152166	19.9482	0.938034
s__Lachnospiraceae_bacterium_1_1_57FAA	rs76321722	C	G	0.0903508	-0.351432	0.0792027	9.12e-06	1293	13	58304173	TRUE	reported	textfile	0.0149983	19.6577	0.909649
s__Holdemania_unclassified	rs117158611	G	C	0.0507184	0.29794	0.0666812	7.89e-06	2440	6	69985869	TRUE	reported	textfile	0.00811565	19.9478	0.949282
s__Holdemania_unclassified	rs28368536	C	G	0.097132	-0.221532	0.0478625	3.68e-06	2440	1	82519686	TRUE	reported	textfile	0.00870355	21.4055	0.902868
s__Holdemania_unclassified	rs310007	C	T	0.100313	0.216045	0.0485407	8.55e-06	2440	16	81473711	TRUE	reported	textfile	0.00805333	19.7934	0.899687
s__Holdemania_unclassified	rs67887362	C	A	0.117421	0.204196	0.046059	9.28e-06	2440	7	43236240	TRUE	reported	textfile	0.00799084	19.6386	0.882579
s__Holdemania_unclassified	rs78014650	C	T	0.170916	0.169601	0.0379537	7.87e-06	2440	8	74447312	TRUE	reported	textfile	0.00811741	19.9522	0.829084
s__Holdemania_unclassified	rs4922067	C	G	0.211977	0.165669	0.0355918	3.24e-06	2440	8	19464314	TRUE	reported	textfile	0.00880141	21.6484	0.788023
s__Holdemania_unclassified	rs7169918	G	C	0.491794	0.142093	0.0310251	4.65e-06	2440	15	91839056	TRUE	reported	textfile	0.0085234	20.9587	0.508206
s__Holdemania_unclassified	rs10247831	G	A	0.615183	0.133172	0.0300588	9.41e-06	2440	7	11693688	TRUE	reported	textfile	0.00798021	19.6123	0.384817
s__Holdemania_unclassified	rs10123164	T	C	0.647324	0.137606	0.0300273	4.59e-06	2440	9	36824996	TRUE	reported	textfile	0.00853356	20.9839	0.352676
s__Holdemania_unclassified	rs746810	C	T	0.718648	0.14337	0.0321356	8.14e-06	2440	6	96490089	TRUE	reported	textfile	0.00809146	19.8879	0.281352
s__Holdemania_unclassified	rs4868427	T	A	0.721699	0.156136	0.0322777	1.32e-06	2440	5	173992056	TRUE	reported	textfile	0.00949869	23.3799	0.278301
s__Holdemania_filiformis	rs72661091	A	G	0.0672399	0.288519	0.0588297	9.38e-07	2268	4	73899661	TRUE	reported	textfile	0.0104938	24.031	0.93276
s__Holdemania_filiformis	rs77053869	G	A	0.0675044	-0.273887	0.0617996	9.34e-06	2268	4	110562960	TRUE	reported	textfile	0.00858583	19.624	0.932496
s__Haemophilus_parainfluenzae	rs781762	A	G	0.0735549	0.265272	0.0600061	9.84e-06	2425	6	125244265	TRUE	reported	textfile	0.00799453	19.5269	0.926445
s__Haemophilus_parainfluenzae	rs7841391	C	T	0.151933	-0.19109	0.0415693	4.29e-06	2425	8	8601827	TRUE	reported	textfile	0.00863878	21.1142	0.848067
s__Flavonifractor_plautii	rs9513795	T	C	0.203817	0.159167	0.0358491	9e-06	2589	13	101402225	TRUE	reported	textfile	0.00755654	19.6976	0.796183
s__Flavonifractor_plautii	rs1463767	C	T	0.737683	0.147375	0.0332933	9.58e-06	2589	3	55798221	TRUE	reported	textfile	0.00751147	19.5792	0.262317
s__Faecalibacterium_prausnitzii	rs2607278	T	C	0.306019	-0.0789736	0.0177024	8.15e-06	7728	19	16568197	TRUE	reported	textfile	0.00256872	19.8971	0.693981
s__Faecalibacterium_prausnitzii	rs12411910	T	C	0.318246	-0.0769355	0.0173197	8.91e-06	7728	10	103068972	TRUE	reported	textfile	0.00254682	19.727	0.681754
s__Eubacterium_ventriosum	rs79951774	T	G	0.0506578	-0.300379	0.0657398	4.9e-06	2620	3	189546969	TRUE	reported	textfile	0.00790559	20.8618	0.949342
s__Eubacterium_ventriosum	rs12124525	T	C	0.0626426	-0.270616	0.0608933	8.83e-06	2620	1	76940156	TRUE	reported	textfile	0.00748179	19.735	0.937357
s__Eubacterium_ventriosum	rs73040331	C	T	0.0757948	0.264744	0.0550116	1.49e-06	2620	3	18454062	TRUE	reported	textfile	0.00876237	23.1427	0.924205
s__Eubacterium_ventriosum	rs1011345	C	T	0.0786334	-0.23966	0.052948	6e-06	2620	2	173856545	TRUE	reported	textfile	0.00775901	20.4719	0.921367
s__Eubacterium_ventriosum	rs10502943	C	A	0.0865447	-0.267815	0.0511794	1.67e-07	2620	18	49901001	TRUE	reported	textfile	0.0103434	27.3619	0.913455
s__Eubacterium_ventriosum	rs3815679	T	C	0.0941311	0.213453	0.0476669	7.53e-06	2620	2	170218643	TRUE	reported	textfile	0.00759553	20.0373	0.905869
s__Eubacterium_siraeum	rs117632297	A	G	0.063938	-0.172677	0.0388452	8.78e-06	5791	14	80463424	TRUE	reported	textfile	0.00340063	19.7534	0.936062
s__Eubacterium_siraeum	rs74413687	A	G	0.0728206	0.162183	0.0360487	6.83e-06	5791	17	63315851	TRUE	reported	textfile	0.00348307	20.234	0.927179
s__Eubacterium_siraeum	rs13040204	G	A	0.216899	0.117823	0.0255187	3.89e-06	5791	20	57224053	TRUE	reported	textfile	0.0036677	21.3105	0.783101
s__Eubacterium_siraeum	rs35239958	C	T	0.320066	0.0892958	0.0199528	7.63e-06	5791	3	144169280	TRUE	reported	textfile	0.00344669	20.0219	0.679934
s__Eubacterium_siraeum	rs1358421	A	G	0.351206	0.0902218	0.0197074	4.69e-06	5791	2	49754547	TRUE	reported	textfile	0.00360612	20.9514	0.648794
s__Eubacterium_siraeum	rs11002091	C	T	0.379164	0.0879087	0.0195012	6.55e-06	5791	10	78984504	TRUE	reported	textfile	0.00349675	20.3137	0.620836
s__Eubacterium_siraeum	rs8050653	G	A	0.434569	-0.085848	0.0193864	9.5e-06	5791	16	82300059	TRUE	reported	textfile	0.00337479	19.6028	0.565431
s__Eubacterium_siraeum	rs2660277	G	T	0.449167	-0.0930074	0.0188939	8.54e-07	5791	18	11010141	TRUE	reported	textfile	0.00416702	24.2238	0.550833
s__Eubacterium_siraeum	rs7665837	C	G	0.449344	-0.0864051	0.0194917	9.3e-06	5791	4	174422528	TRUE	reported	textfile	0.00338184	19.6439	0.550656
s__Eubacterium_siraeum	rs28706788	A	G	0.540016	0.0829043	0.0185813	8.13e-06	5791	5	159575028	TRUE	reported	textfile	0.00342575	19.8998	0.459984
s__Eubacterium_siraeum	rs544964	G	A	0.573552	-0.0849199	0.0189097	7.1e-06	5791	19	37409561	TRUE	reported	textfile	0.00347045	20.1604	0.426448
s__Eubacterium_siraeum	rs9805811	G	A	0.730185	-0.0971784	0.0208476	3.14e-06	5791	13	114744475	TRUE	reported	textfile	0.00373806	21.7208	0.269815
s__Eubacterium_siraeum	rs66806908	G	C	0.889921	0.136893	0.03086	9.17e-06	5791	3	196553260	TRUE	reported	textfile	0.00338645	19.6708	0.110079
s__Eubacterium_siraeum	rs2717881	A	T	0.926897	0.165026	0.0370288	8.32e-06	5791	7	25210734	TRUE	reported	textfile	0.0034181	19.8553	0.0731026
s__Eubacterium_siraeum	rs2906787	C	T	0.93652	0.172041	0.0385918	8.27e-06	5791	7	112137676	TRUE	reported	textfile	0.00342005	19.8666	0.0634802
s__Eubacterium_rectale	rs12807499	A	G	0.0985692	0.129032	0.0283876	5.48e-06	7444	11	132632108	TRUE	reported	textfile	0.00276776	20.6548	0.901431
s__Eubacterium_rectale	rs36042240	C	G	0.100968	0.125081	0.0279507	7.64e-06	7444	2	242127334	TRUE	reported	textfile	0.00268301	20.0207	0.899032
s__Eubacterium_rectale	rs1890115	T	G	0.110317	0.11834	0.0258878	4.85e-06	7444	9	85165993	TRUE	reported	textfile	0.00279928	20.8907	0.889683
s__Eubacterium_rectale	rs2449527	A	G	0.248582	0.0850013	0.0189826	7.54e-06	7444	8	98755721	TRUE	reported	textfile	0.00268635	20.0457	0.751418
s__Eubacterium_rectale	rs6013256	T	G	0.29752	-0.0805984	0.0179873	7.43e-06	7444	20	50303360	TRUE	reported	textfile	0.00268995	20.0726	0.70248
s__Eubacterium_rectale	rs1939678	G	A	0.508082	0.0722317	0.0163446	9.9e-06	7444	11	115692040	TRUE	reported	textfile	0.00261675	19.525	0.491918
s__Eubacterium_rectale	rs1867204	G	C	0.513597	0.0755096	0.0166075	5.45e-06	7444	17	75023226	TRUE	reported	textfile	0.00276938	20.667	0.486403
s__Eubacterium_rectale	rs6695790	G	T	0.522521	-0.080517	0.0165939	1.22e-06	7444	1	158052966	TRUE	reported	textfile	0.00315284	23.5376	0.477479
s__Eubacterium_rectale	rs1452438	G	A	0.716886	-0.0811965	0.0179508	6.09e-06	7444	15	87379693	TRUE	reported	textfile	0.002741	20.4546	0.283114
s__Eubacterium_rectale	rs4333970	A	G	0.734925	0.0872277	0.018424	2.2e-06	7444	10	82726856	TRUE	reported	textfile	0.00300212	22.409	0.265075
s__Eubacterium_ramulus	rs12474753	T	C	0.0630051	0.243283	0.0527119	3.92e-06	3613	2	114128721	TRUE	reported	textfile	0.00586117	21.2895	0.936995
s__Eubacterium_ramulus	rs113157937	T	C	0.0862479	0.213265	0.0456803	3.03e-06	3613	3	62371898	TRUE	reported	textfile	0.00599655	21.7842	0.913752
s__Eubacterium_ramulus	rs75578397	A	T	0.101482	0.177351	0.0398192	8.43e-06	3613	8	60851737	TRUE	reported	textfile	0.00546051	19.8262	0.898518
s__Eubacterium_ramulus	rs10961097	T	C	0.145585	-0.149816	0.0337994	9.31e-06	3613	9	13514253	TRUE	reported	textfile	0.00540846	19.6362	0.854415
s__Eubacterium_ramulus	rs10848471	A	C	0.205093	0.144177	0.0306873	2.62e-06	3613	12	1510640	TRUE	reported	textfile	0.00607243	22.0615	0.794907
s__Eubacterium_ramulus	rs2368038	T	A	0.226705	0.13135	0.0293294	7.52e-06	3613	3	193755011	TRUE	reported	textfile	0.00552052	20.0453	0.773295
s__Eubacterium_ramulus	rs6731499	G	A	0.320232	-0.114822	0.0256509	7.59e-06	3613	2	174711730	TRUE	reported	textfile	0.0055154	20.0265	0.679768
s__Eubacterium_ramulus	rs12935244	C	A	0.363694	-0.124334	0.0241866	2.74e-07	3613	16	62133341	TRUE	reported	textfile	0.00726096	26.4111	0.636306
s__Eubacterium_ramulus	rs9804152	C	T	0.741779	-0.134336	0.0275221	1.06e-06	3613	1	158518939	TRUE	reported	textfile	0.00655089	23.8112	0.258221
s__Eubacterium_ramulus	rs6590368	T	C	0.755115	0.12484	0.0277199	6.68e-06	3613	11	129090852	TRUE	reported	textfile	0.00558242	20.2713	0.244885
s__Eubacterium_hallii	rs10014686	A	G	0.0943997	0.203012	0.0407635	6.35e-07	3699	4	174600551	TRUE	reported	textfile	0.00666061	24.7894	0.9056
s__Eubacterium_hallii	rs17568569	T	C	0.108091	0.188665	0.0408859	3.94e-06	3699	18	8323564	TRUE	reported	textfile	0.00572345	21.2814	0.891909
s__Eubacterium_hallii	rs62468608	C	A	0.116486	0.172603	0.0376243	4.49e-06	3699	7	78170494	TRUE	reported	textfile	0.0056573	21.034	0.883514
s__Eubacterium_hallii	rs10848037	C	T	0.127875	-0.159119	0.0352394	6.32e-06	3699	12	130703322	TRUE	reported	textfile	0.00548173	20.3776	0.872125
s__Eubacterium_hallii	rs17749540	T	C	0.148921	-0.180458	0.0357931	4.61e-07	3699	22	37367536	TRUE	reported	textfile	0.00682484	25.4048	0.851079
s__Eubacterium_hallii	rs73443336	G	A	0.219245	-0.140422	0.029329	1.69e-06	3699	22	50940762	TRUE	reported	textfile	0.00615893	22.9107	0.780755
s__Eubacterium_hallii	rs4692552	C	T	0.263581	0.122241	0.0276396	9.75e-06	3699	4	169764631	TRUE	reported	textfile	0.00526012	19.5495	0.736419
s__Eubacterium_hallii	rs2871118	A	G	0.276078	0.115938	0.0258467	7.27e-06	3699	21	43184320	TRUE	reported	textfile	0.00541006	20.1098	0.723922
s__Eubacterium_hallii	rs1330325	A	T	0.384105	0.108309	0.0241615	7.37e-06	3699	9	21265197	TRUE	reported	textfile	0.00540316	20.084	0.615895
s__Eubacterium_hallii	rs2901343	T	C	0.430528	-0.111962	0.0235768	2.05e-06	3699	10	124457906	TRUE	reported	textfile	0.00605965	22.5391	0.569472
s__Eubacterium_hallii	rs1952183	G	A	0.503271	-0.10882	0.023893	5.25e-06	3699	14	89844111	TRUE	reported	textfile	0.00557657	20.7322	0.496729
s__Eubacterium_hallii	rs6487088	T	C	0.819447	-0.144302	0.0309629	3.15e-06	3699	12	20588382	TRUE	reported	textfile	0.00583763	21.7084	0.180553
s__Eubacterium_eligens	rs4775557	C	T	0.0607152	-0.18014	0.0387317	3.3e-06	6327	15	46844195	TRUE	reported	textfile	0.00340727	21.6247	0.939285
s__Eubacterium_eligens	rs79969063	C	A	0.0677792	-0.160806	0.0359854	7.87e-06	6327	5	71786401	TRUE	reported	textfile	0.0031462	19.9625	0.932221
s__Eubacterium_eligens	rs2184120	C	T	0.0703719	0.159484	0.0354557	6.86e-06	6327	9	111788558	TRUE	reported	textfile	0.0031877	20.2267	0.929628
s__Eubacterium_eligens	rs13060820	T	C	0.0723913	-0.165915	0.0361856	4.54e-06	6327	3	98120246	TRUE	reported	textfile	0.00331178	21.0166	0.927609
s__Eubacterium_eligens	rs77362317	G	T	0.0732534	0.162865	0.0337338	1.38e-06	6327	3	141078059	TRUE	reported	textfile	0.00367053	23.3017	0.926747
s__Eubacterium_eligens	rs4268153	A	G	0.107514	-0.132382	0.029659	8.06e-06	6327	8	117542385	TRUE	reported	textfile	0.00313894	19.9163	0.892486
s__Eubacterium_eligens	rs56105508	C	G	0.127461	0.120423	0.0269748	8.03e-06	6327	3	17852886	TRUE	reported	textfile	0.00314008	19.9236	0.872539
s__Eubacterium_eligens	rs10927575	C	G	0.141584	0.120728	0.0267334	6.3e-06	6327	1	13785516	TRUE	reported	textfile	0.00321299	20.3876	0.858416
s__Eubacterium_eligens	rs2426807	C	T	0.143411	-0.113657	0.0255081	8.36e-06	6327	20	58251131	TRUE	reported	textfile	0.00312809	19.8473	0.856589
s__Eubacterium_eligens	rs11678514	C	T	0.219408	-0.101888	0.0212403	1.61e-06	6327	2	106187258	TRUE	reported	textfile	0.0036237	23.0033	0.780592
s__Eubacterium_eligens	rs11933020	C	T	0.246485	0.103443	0.0203323	3.63e-07	6327	4	7805889	TRUE	reported	textfile	0.00407437	25.8758	0.753515
s__Eubacterium_eligens	rs396720	T	C	0.717832	0.0884819	0.0197847	7.74e-06	6327	8	59962804	TRUE	reported	textfile	0.00315125	19.9946	0.282168
s__Eubacterium_eligens	rs6922056	G	T	0.804502	0.112878	0.0222686	4e-07	6327	6	123544294	TRUE	reported	textfile	0.00404458	25.6859	0.195498
s__Eubacterium_biforme	rs11044047	C	A	0.0529887	-0.33248	0.0715079	3.33e-06	2061	12	18510881	TRUE	reported	textfile	0.0103804	21.5974	0.947011
s__Eubacterium_biforme	rs72891473	A	T	0.0596427	0.301887	0.0679083	8.77e-06	2061	6	66586528	TRUE	reported	textfile	0.00949779	19.7435	0.940357
s__Eubacterium_biforme	rs9972236	T	C	0.155573	0.204346	0.0435143	2.65e-06	2061	14	94571340	TRUE	reported	textfile	0.0105869	22.0316	0.844427
s__Eubacterium_biforme	rs79529135	G	T	0.216519	0.186537	0.0418162	8.16e-06	2061	17	20700719	TRUE	reported	textfile	0.00956296	19.8802	0.783481
s__Eubacterium_biforme	rs720784	T	A	0.317641	0.160764	0.0359436	7.73e-06	2061	10	114721671	TRUE	reported	textfile	0.00961298	19.9852	0.682359
s__Eubacterium_biforme	rs56702013	A	G	0.49903	0.143437	0.0310823	3.94e-06	2061	17	111695	TRUE	reported	textfile	0.0102272	21.2754	0.50097
s__Eubacterium_biforme	rs1978600	C	T	0.938397	-0.32675	0.0734597	8.67e-06	2061	3	141149287	TRUE	reported	textfile	0.00950834	19.7656	0.0616034
s__Escherichia_unclassified	rs35630916	T	G	0.0768958	0.174552	0.0388198	6.91e-06	4971	13	78731727	TRUE	reported	textfile	0.00405078	20.2102	0.923104
s__Escherichia_unclassified	rs112644714	G	A	0.0896612	0.178526	0.0401635	8.79e-06	4971	6	10108495	TRUE	reported	textfile	0.00395888	19.7499	0.910339
s__Escherichia_unclassified	rs12700345	G	C	0.179935	-0.120102	0.0260325	3.96e-06	4971	7	22134585	TRUE	reported	textfile	0.00426353	21.2762	0.820065
s__Escherichia_unclassified	rs12300342	G	A	0.367899	0.109002	0.0208365	1.68e-07	4971	12	61422160	TRUE	reported	textfile	0.00547509	27.3555	0.632101
s__Escherichia_unclassified	rs10900435	G	A	0.409844	0.0958589	0.0208596	4.32e-06	4971	1	204973138	TRUE	reported	textfile	0.00423025	21.1094	0.590156
s__Escherichia_unclassified	rs4342367	T	C	0.885627	-0.147826	0.0313337	2.38e-06	4971	5	40583641	TRUE	reported	textfile	0.00445755	22.2487	0.114373
s__Escherichia_coli	rs75297146	C	T	0.0541269	-0.235198	0.0504335	3.11e-06	4040	8	3004551	TRUE	reported	textfile	0.00535446	21.7377	0.945873
s__Escherichia_coli	rs17729286	A	C	0.0631649	-0.20256	0.0456221	9e-06	4040	4	1101148	TRUE	reported	textfile	0.00485579	19.7033	0.936835
s__Escherichia_coli	rs78009268	T	C	0.0776471	0.20892	0.0418614	6.01e-07	4040	13	96188617	TRUE	reported	textfile	0.00612748	24.8953	0.922353
s__Escherichia_coli	rs11149171	C	T	0.153328	-0.151409	0.0307603	8.56e-07	4040	13	25235968	TRUE	reported	textfile	0.00596136	24.2163	0.846672
s__Escherichia_coli	rs731362	G	C	0.322101	0.120347	0.025477	2.32e-06	4040	19	46585509	TRUE	reported	textfile	0.00549293	22.3029	0.677899
s__Escherichia_coli	rs12623651	A	C	0.347274	-0.106305	0.0237186	7.4e-06	4040	2	20684657	TRUE	reported	textfile	0.0049476	20.0777	0.652726
s__Escherichia_coli	rs9466145	A	C	0.549311	-0.105919	0.0229081	3.77e-06	4040	6	21677060	TRUE	reported	textfile	0.00526375	21.3675	0.450689
s__Escherichia_coli	rs10024750	C	T	0.56448	0.104523	0.0224092	3.1e-06	4040	4	5647018	TRUE	reported	textfile	0.0053562	21.7448	0.43552
s__Escherichia_coli	rs62578888	A	G	0.576574	0.119345	0.023481	3.72e-07	4040	9	129613130	TRUE	reported	textfile	0.00635365	25.8201	0.423426
s__Escherichia_coli	rs2600191	G	T	0.621669	-0.120105	0.0243014	7.72e-07	4040	3	9322660	TRUE	reported	textfile	0.0060098	24.4143	0.378331
s__Escherichia_coli	rs10752292	G	A	0.723602	-0.118953	0.0249473	1.86e-06	4040	10	13347821	TRUE	reported	textfile	0.00559607	22.7241	0.276398
s__Eggerthella_unclassified	rs35315167	T	C	0.0508565	-0.341169	0.0757681	6.71e-06	1868	11	20188946	TRUE	reported	textfile	0.0107375	20.2536	0.949143
s__Eggerthella_unclassified	rs1245457	T	G	0.92666	-0.284764	0.0633653	6.99e-06	1868	14	27666390	TRUE	reported	textfile	0.010696	20.1745	0.0733405
s__Dorea_unclassified	rs62221575	A	G	0.0502981	0.36411	0.0669086	5.27e-08	2279	21	33157887	TRUE	reported	textfile	0.0128277	29.5883	0.949702
s__Dorea_unclassified	rs113902057	A	G	0.0567913	0.299015	0.0648057	3.95e-06	2279	6	43432565	TRUE	reported	textfile	0.00925498	21.2704	0.943209
s__Dorea_unclassified	rs1163447	A	C	0.0585783	-0.290113	0.0630046	4.13e-06	2279	3	109056751	TRUE	reported	textfile	0.00921769	21.184	0.941422
s__Dorea_unclassified	rs13203138	C	A	0.129907	-0.237483	0.0511397	3.42e-06	2279	6	164182151	TRUE	reported	textfile	0.00937379	21.5461	0.870093
s__Dorea_unclassified	rs112541720	T	C	0.143656	0.218002	0.0427334	3.37e-07	2279	4	110524484	TRUE	reported	textfile	0.0112904	26.0019	0.856344
s__Dorea_unclassified	rs73883469	T	A	0.150288	0.206224	0.0415054	6.74e-07	2279	3	179736753	TRUE	reported	textfile	0.0107163	24.6654	0.849712
s__Dorea_unclassified	rs10141037	C	G	0.244527	0.159772	0.034655	4.02e-06	2279	14	22514273	TRUE	reported	textfile	0.00924042	21.2367	0.755473
s__Dorea_unclassified	rs11592751	T	C	0.331134	0.144671	0.0313611	3.97e-06	2279	10	112227473	TRUE	reported	textfile	0.00925127	21.2618	0.668866
s__Dorea_unclassified	rs6564810	A	C	0.422613	0.141282	0.0313588	6.63e-06	2279	16	74062244	TRUE	reported	textfile	0.00882796	20.2803	0.577387
s__Dorea_unclassified	rs4633561	T	C	0.675735	0.150745	0.0320751	2.6e-06	2279	13	27038815	TRUE	reported	textfile	0.00959878	22.0682	0.324265
s__Dorea_unclassified	rs3107045	G	A	0.938021	0.287782	0.0649437	9.37e-06	2279	8	96792749	TRUE	reported	textfile	0.00854245	19.6188	0.0619794
s__Dorea_longicatena	rs13106159	T	G	0.0591382	0.192771	0.0410252	2.62e-06	5813	4	28031535	TRUE	reported	textfile	0.00378385	22.0715	0.940862
s__Dorea_longicatena	rs9292972	G	C	0.101138	0.149319	0.0315947	2.29e-06	5813	5	21365427	TRUE	reported	textfile	0.00382768	22.3281	0.898862
s__Dorea_longicatena	rs12499537	T	G	0.311702	0.0907734	0.0200295	5.84e-06	5813	4	145348098	TRUE	reported	textfile	0.00352084	20.5319	0.688298
s__Dorea_longicatena	rs2935621	T	C	0.321208	-0.092281	0.0202945	5.44e-06	5813	5	2685812	TRUE	reported	textfile	0.00354425	20.6689	0.678792
s__Dorea_longicatena	rs8032562	T	C	0.371076	0.0864318	0.0194986	9.31e-06	5813	15	97032068	TRUE	reported	textfile	0.00336879	19.6422	0.628924
s__Dorea_longicatena	rs6729788	G	T	0.488046	-0.0851147	0.0189199	6.84e-06	5813	2	177086326	TRUE	reported	textfile	0.00346945	20.2312	0.511954
s__Dorea_longicatena	rs6957565	T	C	0.489232	-0.0932585	0.0185033	4.65e-07	5813	7	38834068	TRUE	reported	textfile	0.00435094	25.3938	0.510768
s__Dorea_longicatena	rs17475926	C	T	0.490128	0.0844803	0.0188358	7.29e-06	5813	2	229953391	TRUE	reported	textfile	0.0034486	20.1092	0.509872
s__Dorea_longicatena	rs11759411	T	C	0.584904	-0.0854129	0.0189855	6.83e-06	5813	6	14295178	TRUE	reported	textfile	0.00346971	20.2327	0.415096
s__Dorea_longicatena	rs11028061	C	T	0.683668	-0.0907211	0.0198043	4.63e-06	5813	11	24628879	TRUE	reported	textfile	0.00359694	20.9773	0.316332
s__Dorea_formicigenerans	rs73146738	A	G	0.253399	-0.124987	0.0263625	2.13e-06	4116	7	129876271	TRUE	reported	textfile	0.00543144	22.467	0.746601
s__Dorea_formicigenerans	rs11631507	T	A	0.442626	0.120767	0.0248711	1.2e-06	4116	15	101656803	TRUE	reported	textfile	0.00569573	23.5664	0.557374
s__Dialister_invisus	rs72748807	C	T	0.0996495	0.196247	0.0444046	9.89e-06	3060	5	51826323	TRUE	reported	textfile	0.00634258	19.5194	0.900351
s__Dialister_invisus	rs13403905	A	G	0.232216	-0.148968	0.0321594	3.62e-06	3060	2	18348525	TRUE	reported	textfile	0.0069633	21.4431	0.767784
s__Dialister_invisus	rs512089	C	A	0.255292	0.137435	0.0302868	5.69e-06	3060	9	23874047	TRUE	reported	textfile	0.00668422	20.5779	0.744708
s__Desulfovibrio_piger	rs77902968	A	G	0.0586389	-0.271803	0.0579941	2.78e-06	2645	2	233883133	TRUE	reported	textfile	0.00823615	21.9489	0.941361
s__Desulfovibrio_piger	rs61818112	A	G	0.0628904	0.255213	0.0577492	9.9e-06	2645	1	158039727	TRUE	reported	textfile	0.00732982	19.5158	0.93711
s__Desulfovibrio_piger	rs75364852	C	A	0.334498	0.138789	0.0313763	9.72e-06	2645	18	60781820	TRUE	reported	textfile	0.00734308	19.5513	0.665502
s__Desulfovibrio_piger	rs10030640	T	G	0.378828	-0.128384	0.0280832	4.84e-06	2645	4	18943713	TRUE	reported	textfile	0.00783941	20.8833	0.621172
s__Desulfovibrio_piger	rs196229	A	C	0.624689	-0.125691	0.0283427	9.22e-06	2645	10	121459517	TRUE	reported	textfile	0.00738041	19.6515	0.375311
s__Desulfovibrio_piger	rs4854535	C	T	0.835178	0.180561	0.0377846	1.76e-06	2645	2	69180661	TRUE	reported	textfile	0.00855973	22.8187	0.164822
s__Coprococcus_sp_ART55_1	rs148177109	T	C	0.0507931	-0.49518	0.10768	4.25e-06	1089	1	18911722	TRUE	reported	textfile	0.0190493	21.1087	0.949207
s__Coprococcus_sp_ART55_1	rs3801563	T	C	0.0698842	-0.406416	0.0860253	2.31e-06	1089	7	83226255	TRUE	reported	textfile	0.020084	22.2787	0.930116
s__Coprococcus_sp_ART55_1	rs35529952	T	C	0.161249	0.281134	0.0597813	2.57e-06	1089	8	89606888	TRUE	reported	textfile	0.0199038	22.0748	0.838751
s__Coprococcus_sp_ART55_1	rs12329315	T	C	0.357606	-0.209102	0.0459396	5.32e-06	1089	2	208229501	TRUE	reported	textfile	0.0186694	20.6797	0.642394
s__Coprococcus_comes	rs75781806	T	C	0.129968	0.133614	0.0291959	4.73e-06	5734	9	10626347	TRUE	reported	textfile	0.00363932	20.9368	0.870032
s__Coprococcus_comes	rs17106044	T	C	0.139117	-0.130217	0.0274453	2.09e-06	5734	1	81610300	TRUE	reported	textfile	0.00391058	22.5035	0.860883
s__Coprococcus_comes	rs17138993	T	C	0.153671	0.152098	0.0313647	1.24e-06	5734	16	6018669	TRUE	reported	textfile	0.0040844	23.5078	0.846329
s__Coprococcus_comes	rs6796475	C	T	0.180737	-0.110194	0.0242923	5.73e-06	5734	3	54188188	TRUE	reported	textfile	0.00357573	20.5696	0.819263
s__Coprococcus_comes	rs11889243	G	A	0.263771	0.106704	0.0224718	2.05e-06	5734	2	241236588	TRUE	reported	textfile	0.00391673	22.539	0.736229
s__Coprococcus_comes	rs12872336	T	C	0.313611	0.100709	0.0209255	1.49e-06	5734	13	103063260	TRUE	reported	textfile	0.00402324	23.1544	0.686389
s__Coprococcus_comes	rs10987256	A	G	0.337754	0.0927893	0.0198888	3.08e-06	5734	9	129125636	TRUE	reported	textfile	0.00378159	21.7583	0.662246
s__Coprococcus_comes	rs12584973	G	C	0.34887	0.0975005	0.0210789	3.74e-06	5734	13	88508812	TRUE	reported	textfile	0.00371743	21.3878	0.65113
s__Coprococcus_comes	rs9826339	T	C	0.404166	-0.10144	0.0198572	3.25e-07	5734	3	150743760	TRUE	reported	textfile	0.00453054	26.0872	0.595834
s__Coprococcus_catus	rs341677	T	C	0.077581	0.17942	0.0388421	3.85e-06	4752	8	2737997	TRUE	reported	textfile	0.00447007	21.3282	0.922419
s__Coprococcus_catus	rs34169081	C	T	0.0861256	-0.170687	0.0372304	4.55e-06	4752	9	28794806	TRUE	reported	textfile	0.00440365	21.0098	0.913874
s__Coprococcus_catus	rs10107806	T	G	0.196455	0.115277	0.0259646	9.01e-06	4752	8	137354052	TRUE	reported	textfile	0.0041309	19.7032	0.803545
s__Coprococcus_catus	rs3770472	C	T	0.255707	0.114616	0.0248391	3.94e-06	4752	2	217558735	TRUE	reported	textfile	0.00446072	21.2834	0.744293
s__Coprococcus_catus	rs417265	G	A	0.686181	-0.0985103	0.022244	9.48e-06	4752	3	41099059	TRUE	reported	textfile	0.00411028	19.6044	0.313819
s__Collinsella_aerofaciens	rs72774015	A	G	0.0511835	0.177381	0.0392824	6.32e-06	7056	10	5138104	TRUE	reported	textfile	0.00288141	20.3842	0.948816
s__Collinsella_aerofaciens	rs11736801	T	C	0.0517446	-0.183639	0.0411616	8.14e-06	7056	4	72485401	TRUE	reported	textfile	0.00281296	19.8986	0.948255
s__Collinsella_aerofaciens	rs17553786	T	C	0.0624097	0.165776	0.0366453	6.07e-06	7056	6	92192361	TRUE	reported	textfile	0.00289194	20.4589	0.93759
s__Collinsella_aerofaciens	rs61940669	A	G	0.113419	0.146989	0.0326009	6.52e-06	7056	12	128462574	TRUE	reported	textfile	0.00287276	20.3228	0.886581
s__Collinsella_aerofaciens	rs72845934	A	T	0.125449	0.12287	0.0259324	2.16e-06	7056	17	64575525	TRUE	reported	textfile	0.0031715	22.4429	0.874551
s__Collinsella_aerofaciens	rs61877169	G	A	0.166305	0.104615	0.0229385	5.1e-06	7056	11	12272720	TRUE	reported	textfile	0.00293915	20.7939	0.833695
s__Collinsella_aerofaciens	rs386274	A	C	0.220805	0.0990318	0.0203866	1.19e-06	7056	20	55030081	TRUE	reported	textfile	0.00333311	23.5904	0.779195
s__Clostridium_leptum	rs79201749	A	G	0.0910655	-0.246343	0.0531684	3.6e-06	2526	4	11169139	TRUE	reported	textfile	0.00842683	21.4501	0.908935
s__Clostridium_leptum	rs17398712	C	G	0.156544	0.186816	0.0394039	2.13e-06	2526	3	60243843	TRUE	reported	textfile	0.00882	22.4598	0.843456
s__Clostridium_leptum	rs11858399	T	C	0.163698	-0.189446	0.0397457	1.87e-06	2526	15	93596061	TRUE	reported	textfile	0.00891394	22.7012	0.836302
s__Clostridium_leptum	rs72662817	G	A	0.181412	0.178862	0.0404592	9.83e-06	2526	1	30603043	TRUE	reported	textfile	0.00767752	19.528	0.818588
s__Clostridium_leptum	rs67194754	G	A	0.278666	0.14313	0.031489	5.48e-06	2526	1	195501149	TRUE	reported	textfile	0.00811285	20.6443	0.721334
s__Clostridium_leptum	rs7073292	G	A	0.374935	0.148601	0.0308155	1.42e-06	2526	10	10139363	TRUE	reported	textfile	0.00912201	23.2359	0.625065
s__Clostridium_leptum	rs9356977	A	C	0.645475	0.138489	0.0299489	3.76e-06	2526	6	25454869	TRUE	reported	textfile	0.00839416	21.3662	0.354525
s__Clostridium_asparagiforme	rs80196726	G	C	0.0933682	-0.295359	0.0664057	8.68e-06	1337	4	19449962	TRUE	reported	textfile	0.0145807	19.7533	0.906632
s__Clostridium_asparagiforme	rs35665752	G	T	0.107347	-0.283199	0.0621573	5.21e-06	1337	1	28747911	TRUE	reported	textfile	0.0152889	20.7275	0.892653
s__Clostridium_asparagiforme	rs57193778	G	A	0.10972	0.274168	0.0610191	7.02e-06	1337	8	136718087	TRUE	reported	textfile	0.0148752	20.1583	0.89028
s__Clostridium_asparagiforme	rs35595126	T	C	0.114309	0.284059	0.0633468	7.32e-06	1337	14	65226044	TRUE	reported	textfile	0.0148168	20.0779	0.885691
s__Clostridium_asparagiforme	rs715519	C	G	0.140116	-0.259143	0.0570563	5.58e-06	1337	22	51038369	TRUE	reported	textfile	0.0151946	20.5978	0.859884
s__Clostridium_asparagiforme	rs73187354	A	G	0.183607	-0.243218	0.0504041	1.4e-06	1337	12	108041797	TRUE	reported	textfile	0.0171171	23.2493	0.816393
s__Clostridium_asparagiforme	rs574764	A	C	0.386483	0.188711	0.0408175	3.78e-06	1337	18	61641374	TRUE	reported	textfile	0.0157355	21.3428	0.613517
s__Clostridium_asparagiforme	rs12441278	A	T	0.428045	0.19308	0.03995	1.34e-06	1337	15	100063635	TRUE	reported	textfile	0.0171706	23.3232	0.571955
s__Clostridium_asparagiforme	rs6597377	C	A	0.453141	-0.183384	0.0400138	4.58e-06	1337	6	8991886	TRUE	reported	textfile	0.0154669	20.9727	0.546859
s__Clostridium_asparagiforme	rs2063471	C	G	0.455006	0.182008	0.039207	3.45e-06	1337	4	60328405	TRUE	reported	textfile	0.0158628	21.5182	0.544994
s__Clostridium_asparagiforme	rs11060559	A	G	0.742152	0.197791	0.0442985	8.01e-06	1337	12	130283785	TRUE	reported	textfile	0.0146919	19.9061	0.257848
s__Clostridium_asparagiforme	rs1463878	G	T	0.780479	0.208321	0.0453591	4.38e-06	1337	3	192612921	TRUE	reported	textfile	0.0155313	21.0614	0.219521
s__Clostridium_asparagiforme	rs1976629	T	C	0.906393	-0.302914	0.0667073	5.6e-06	1337	18	76478271	TRUE	reported	textfile	0.0151885	20.5893	0.0936073
s__Butyrivibrio_crossotus	rs114804117	T	A	0.0563533	0.4101	0.089318	4.4e-06	1428	3	20070515	TRUE	reported	textfile	0.0145482	21.052	0.943647
s__Butyrivibrio_crossotus	rs2074425	C	T	0.100548	0.285711	0.0626033	5.02e-06	1428	7	20443630	TRUE	reported	textfile	0.0143762	20.7995	0.899452
s__Butyrivibrio_crossotus	rs56347647	C	T	0.109573	0.290928	0.0638107	5.13e-06	1428	12	5294392	TRUE	reported	textfile	0.0143476	20.7575	0.890427
s__Butyrivibrio_crossotus	rs1294570	C	G	0.650036	-0.177882	0.0398601	8.09e-06	1428	14	91005607	TRUE	reported	textfile	0.0137545	19.8875	0.349964
s__Butyrivibrio_crossotus	rs509989	C	G	0.717771	0.183445	0.0414292	9.52e-06	1428	18	12446272	TRUE	reported	textfile	0.013544	19.5789	0.282229
s__Bilophila_wadsworthia	rs34196897	A	G	0.0541149	0.192718	0.042692	6.36e-06	5588	12	45843593	TRUE	reported	textfile	0.00363342	20.3703	0.945885
s__Bilophila_wadsworthia	rs10276776	A	G	0.0554953	0.207054	0.0413744	5.6e-07	5588	7	154592769	TRUE	reported	textfile	0.00446174	25.035	0.944505
s__Bilophila_wadsworthia	rs35334318	C	G	0.103231	0.14498	0.0320708	6.17e-06	5588	20	10124075	TRUE	reported	textfile	0.00364378	20.4286	0.896769
s__Bilophila_wadsworthia	rs12724599	T	C	0.32024	0.092649	0.0205377	6.45e-06	5588	1	202045541	TRUE	reported	textfile	0.00362864	20.3434	0.67976
s__Bilophila_wadsworthia	rs6852392	T	C	0.513342	0.0834404	0.0187833	8.9e-06	5588	4	29441154	TRUE	reported	textfile	0.00351902	19.7267	0.486658
s__Bilophila_wadsworthia	rs11768363	C	T	0.640847	-0.0938038	0.02019	3.38e-06	5588	7	147419683	TRUE	reported	textfile	0.00384803	21.5781	0.359153
s__Bilophila_wadsworthia	rs1688043	T	C	0.919366	0.158759	0.0358258	9.36e-06	5588	19	35553341	TRUE	reported	textfile	0.00350192	19.6304	0.0806343
s__Bilophila_unclassified	rs765025	G	C	0.166572	0.103214	0.0230703	7.68e-06	6869	4	66600345	TRUE	reported	textfile	0.00290545	20.0098	0.833428
s__Bilophila_unclassified	rs11067415	C	A	0.221027	-0.0947736	0.020526	3.89e-06	6869	12	115550990	TRUE	reported	textfile	0.00309404	21.3127	0.778973
s__Bilophila_unclassified	rs4338916	T	G	0.347337	0.0787485	0.0177865	9.54e-06	6869	2	211766532	TRUE	reported	textfile	0.0028456	19.5965	0.652663
s__Bilophila_unclassified	rs11260998	A	G	0.391129	-0.0786151	0.0175239	7.25e-06	6869	1	18718305	TRUE	reported	textfile	0.00292135	20.1197	0.608871
s__Bifidobacterium_longum	rs77019567	A	T	0.0533973	0.177891	0.0397631	7.69e-06	6650	12	102075870	TRUE	reported	textfile	0.00300069	20.0086	0.946603
s__Bifidobacterium_longum	rs73412051	A	G	0.0787996	0.155347	0.0334656	3.45e-06	6650	12	119644004	TRUE	reported	textfile	0.00322985	21.5416	0.9212
s__Bifidobacterium_longum	rs7761703	T	A	0.0990624	-0.155642	0.0311847	6.01e-07	6650	6	1602451	TRUE	reported	textfile	0.00373187	24.9024	0.900938
s__Bifidobacterium_longum	rs6546996	G	A	0.125529	-0.122113	0.0273032	7.73e-06	6650	2	75637636	TRUE	reported	textfile	0.00299894	19.9969	0.874471
s__Bifidobacterium_longum	rs6780177	T	C	0.133534	0.128654	0.0263775	1.07e-06	6650	3	21647818	TRUE	reported	textfile	0.00356458	23.7821	0.866466
s__Bifidobacterium_longum	rs13264085	A	T	0.195272	0.0990459	0.0223532	9.38e-06	6650	8	127678826	TRUE	reported	textfile	0.00294368	19.6274	0.804728
s__Bifidobacterium_longum	rs10843776	G	T	0.257126	-0.0925649	0.0205387	6.58e-06	6650	12	30699515	TRUE	reported	textfile	0.00304509	20.3056	0.742874
s__Bifidobacterium_longum	rs13391731	G	A	0.321654	-0.0876715	0.018818	3.18e-06	6650	2	35127980	TRUE	reported	textfile	0.00325337	21.699	0.678346
s__Bifidobacterium_longum	rs11721919	G	C	0.494196	-0.0863411	0.0191923	6.84e-06	6650	4	84286100	TRUE	reported	textfile	0.00303416	20.2325	0.505804
s__Bifidobacterium_longum	rs10033190	C	T	0.751453	0.0978871	0.0207273	2.33e-06	6650	4	118215853	TRUE	reported	textfile	0.00334266	22.2965	0.248547
s__Bifidobacterium_catenulatum	rs76993859	G	A	0.0665616	-0.379147	0.0842051	6.71e-06	1138	9	26245338	TRUE	reported	textfile	0.0175036	20.2383	0.933438
s__Bifidobacterium_catenulatum	rs80133499	A	C	0.078645	0.388075	0.0868196	7.83e-06	1138	18	6265012	TRUE	reported	textfile	0.0172542	19.9449	0.921355
s__Bifidobacterium_catenulatum	rs79651411	C	T	0.0809987	-0.354719	0.0802928	9.97e-06	1138	5	106428974	TRUE	reported	textfile	0.0168612	19.4828	0.919001
s__Bifidobacterium_catenulatum	rs6953241	G	A	0.143714	-0.280431	0.0610176	4.31e-06	1138	7	6203231	TRUE	reported	textfile	0.0182227	21.0852	0.856286
s__Bifidobacterium_catenulatum	rs12580899	C	G	0.16696	-0.252223	0.0546145	3.87e-06	1138	12	125409716	TRUE	reported	textfile	0.0183971	21.2907	0.83304
s__Bifidobacterium_catenulatum	rs35948646	A	G	0.261115	0.220754	0.0469154	2.53e-06	1138	3	132512280	TRUE	reported	textfile	0.0190843	22.1016	0.738885
s__Bifidobacterium_catenulatum	rs9451310	G	C	0.434209	-0.199344	0.0449893	9.38e-06	1138	6	90699279	TRUE	reported	textfile	0.0169597	19.5986	0.565791
s__Bifidobacterium_bifidum	rs9848175	G	A	0.0591492	0.315157	0.068015	3.59e-06	2041	3	8743076	TRUE	reported	textfile	0.0104102	21.4496	0.940851
s__Bifidobacterium_bifidum	rs62555927	G	A	0.0606565	-0.340244	0.0714205	1.9e-06	2041	9	33875214	TRUE	reported	textfile	0.0109974	22.673	0.939343
s__Bifidobacterium_bifidum	rs76631862	T	G	0.0707669	-0.303243	0.0683874	9.24e-06	2041	3	193922574	TRUE	reported	textfile	0.00954165	19.6429	0.929233
s__Bifidobacterium_bifidum	rs59340188	T	C	0.072011	0.321324	0.0616893	1.9e-07	2041	18	74766684	TRUE	reported	textfile	0.0131186	27.1044	0.927989
s__Bifidobacterium_bifidum	rs17453521	A	G	0.105451	-0.249613	0.0536054	3.22e-06	2041	2	9711055	TRUE	reported	textfile	0.010512	21.6617	0.894549
s__Bifidobacterium_bifidum	rs4861647	C	T	0.150116	0.208894	0.044876	3.24e-06	2041	4	185874675	TRUE	reported	textfile	0.0105049	21.647	0.849884
s__Bifidobacterium_bifidum	rs57711736	A	G	0.288477	-0.154629	0.0348695	9.23e-06	2041	2	172460954	TRUE	reported	textfile	0.00954296	19.6456	0.711523
s__Bifidobacterium_bifidum	rs10506461	A	G	0.301291	-0.155664	0.0346141	6.89e-06	2041	12	63451202	TRUE	reported	textfile	0.00981171	20.2043	0.698709
s__Bifidobacterium_bifidum	rs12512757	A	T	0.324977	-0.149671	0.0334506	7.66e-06	2041	4	166271012	TRUE	reported	textfile	0.00971366	20.0004	0.675023
s__Bifidobacterium_bifidum	rs7334864	A	G	0.340897	0.159013	0.0346593	4.48e-06	2041	13	30941441	TRUE	reported	textfile	0.0102077	21.0281	0.659103
s__Bifidobacterium_bifidum	rs56249713	C	T	0.418761	0.143906	0.0323284	8.53e-06	2041	18	67533332	TRUE	reported	textfile	0.00961503	19.7954	0.581239
s__Bifidobacterium_bifidum	rs722497	T	C	0.431651	-0.152155	0.0316192	1.49e-06	2041	1	30172044	TRUE	reported	textfile	0.0112183	23.1336	0.568349
s__Bifidobacterium_bifidum	rs647800	G	A	0.540737	-0.173468	0.0318969	5.38e-08	2041	9	136148000	TRUE	reported	textfile	0.014284	29.5471	0.459263
s__Bifidobacterium_bifidum	rs9525230	G	A	0.65034	-0.153082	0.0335192	4.95e-06	2041	13	114827500	TRUE	reported	textfile	0.0101158	20.8369	0.34966
s__Bifidobacterium_bifidum	rs849116	C	T	0.733871	-0.169775	0.0354719	1.7e-06	2041	2	206025813	TRUE	reported	textfile	0.011099	22.8849	0.266129
s__Bifidobacterium_bifidum	rs11630244	G	A	0.905194	0.245762	0.0532982	4.01e-06	2041	15	60021637	TRUE	reported	textfile	0.01031	21.2412	0.0948065
s__Bifidobacterium_adolescentis	rs74394156	T	C	0.0554058	0.184682	0.0400043	3.9e-06	6328	14	55666085	TRUE	reported	textfile	0.00335669	21.3059	0.944594
s__Bifidobacterium_adolescentis	rs144770262	A	G	0.0673369	0.165532	0.0363538	5.28e-06	6328	9	34067427	TRUE	reported	textfile	0.00326572	20.7266	0.932663
s__Bifidobacterium_adolescentis	rs7589411	T	A	0.101169	0.140556	0.0311579	6.45e-06	6328	2	135768815	TRUE	reported	textfile	0.00320554	20.3435	0.898831
s__Bifidobacterium_adolescentis	rs4646215	G	A	0.105415	0.14565	0.0317535	4.5e-06	6328	13	99384317	TRUE	reported	textfile	0.00331381	21.0329	0.894585
s__Bifidobacterium_adolescentis	rs11986537	T	C	0.214997	0.0995351	0.0214947	3.64e-06	6328	8	106880649	TRUE	reported	textfile	0.00337719	21.4365	0.785003
s__Bifidobacterium_adolescentis	rs8045380	T	C	0.302176	0.103317	0.0224329	4.11e-06	6328	16	85669376	TRUE	reported	textfile	0.0033408	21.2047	0.697824
s__Bifidobacterium_adolescentis	rs6843246	A	G	0.367061	0.0956682	0.0186501	2.9e-07	6328	4	62585617	TRUE	reported	textfile	0.004141	26.3049	0.632939
s__Bifidobacterium_adolescentis	rs4110696	G	A	0.518612	0.0844345	0.0184397	4.67e-06	6328	9	95579816	TRUE	reported	textfile	0.0033024	20.9602	0.481388
s__Bifidobacterium_adolescentis	rs4850073	C	A	0.553973	0.0822314	0.018284	6.88e-06	6328	2	3668657	TRUE	reported	textfile	0.00318625	20.2207	0.446027
s__Bifidobacterium_adolescentis	rs6455422	G	A	0.847819	0.111628	0.0246764	6.08e-06	6328	6	169185589	TRUE	reported	textfile	0.0032234	20.4572	0.152181
s__Barnesiella_intestinihominis	rs2132254	T	C	0.5894	0.0813722	0.0183979	9.74e-06	6843	3	65846859	TRUE	reported	textfile	0.00285057	19.5565	0.4106
s__Bacteroides_xylanisolvens	rs11522665	T	G	0.0501866	0.205696	0.0457741	7e-06	5434	11	10489428	TRUE	reported	textfile	0.00370239	20.1861	0.949813
s__Bacteroides_xylanisolvens	rs34558519	G	A	0.0562161	-0.201166	0.0424561	2.16e-06	5434	16	56645219	TRUE	reported	textfile	0.00411451	22.4423	0.943784
s__Bacteroides_xylanisolvens	rs12443593	A	C	0.0608208	0.186202	0.040302	3.83e-06	5434	16	20676354	TRUE	reported	textfile	0.00391288	21.3382	0.939179
s__Bacteroides_xylanisolvens	rs4869373	C	G	0.0617532	0.18282	0.0410783	8.57e-06	5434	5	96941137	TRUE	reported	textfile	0.0036318	19.7998	0.938247
s__Bacteroides_xylanisolvens	rs117675525	T	G	0.0829501	0.194145	0.0400209	1.23e-06	5434	19	57147233	TRUE	reported	textfile	0.00431203	23.5244	0.91705
s__Bacteroides_xylanisolvens	rs111452233	A	G	0.135805	0.152257	0.0284751	8.94e-08	5434	6	168150936	TRUE	reported	textfile	0.00523394	28.5804	0.864195
s__Bacteroides_xylanisolvens	rs12416788	G	A	0.163508	-0.119958	0.0260995	4.3e-06	5434	11	107894312	TRUE	reported	textfile	0.00387244	21.1169	0.836492
s__Bacteroides_xylanisolvens	rs463212	C	T	0.184172	-0.112837	0.0250366	6.58e-06	5434	5	100809936	TRUE	reported	textfile	0.00372401	20.3045	0.815828
s__Bacteroides_xylanisolvens	rs4733774	C	A	0.244434	-0.100809	0.0222193	5.71e-06	5434	8	131196683	TRUE	reported	textfile	0.0037738	20.5769	0.755566
s__Bacteroides_xylanisolvens	rs2302675	A	G	0.296811	0.0945071	0.0213508	9.58e-06	5434	16	54060498	TRUE	reported	textfile	0.00359268	19.5858	0.703189
s__Bacteroides_xylanisolvens	rs1137722	C	T	0.444609	0.0967949	0.0200587	1.4e-06	5434	2	193015711	TRUE	reported	textfile	0.00426701	23.2777	0.555391
s__Bacteroides_xylanisolvens	rs10862904	G	A	0.474561	-0.0893192	0.0195497	4.9e-06	5434	12	85018579	TRUE	reported	textfile	0.0038267	20.8665	0.525439
s__Bacteroides_xylanisolvens	rs17565877	G	C	0.497783	-0.0869066	0.019514	8.45e-06	5434	2	33380436	TRUE	reported	textfile	0.00363672	19.8268	0.502217
s__Bacteroides_xylanisolvens	rs7380390	C	T	0.657837	0.0951037	0.0210174	6.04e-06	5434	5	54891954	TRUE	reported	textfile	0.00375392	20.4681	0.342163
s__Bacteroides_vulgatus	rs6732796	T	A	0.0560728	-0.160154	0.036148	9.4e-06	7437	2	15240601	TRUE	reported	textfile	0.00263247	19.6241	0.943927
s__Bacteroides_vulgatus	rs142222485	A	G	0.072205	0.149921	0.0322005	3.23e-06	7437	15	73669313	TRUE	reported	textfile	0.00290629	21.6712	0.927795
s__Bacteroides_vulgatus	rs1514626	T	C	0.139236	0.105021	0.0237637	9.9e-06	7437	8	132765741	TRUE	reported	textfile	0.00261929	19.5256	0.860764
s__Bacteroides_vulgatus	rs13193662	G	A	0.222041	0.0948871	0.0213763	9.04e-06	7437	6	16807562	TRUE	reported	textfile	0.00264242	19.6985	0.777959
s__Bacteroides_vulgatus	rs56282904	G	A	0.2577	0.0886546	0.0189872	3.02e-06	7437	2	57276048	TRUE	reported	textfile	0.00292288	21.7953	0.7423
s__Bacteroides_vulgatus	rs1498839	T	C	0.258826	0.0871456	0.0189414	4.21e-06	7437	3	69516937	TRUE	reported	textfile	0.00283815	21.1617	0.741174
s__Bacteroides_vulgatus	rs11646266	T	C	0.428434	0.081255	0.0170316	1.83e-06	7437	16	115817	TRUE	reported	textfile	0.00305117	22.7549	0.571566
s__Bacteroides_vulgatus	rs6044532	C	T	0.463138	-0.073067	0.01654	9.98e-06	7437	20	16934650	TRUE	reported	textfile	0.0026172	19.5099	0.536862
s__Bacteroides_uniformis	rs140675300	G	C	0.068631	0.156692	0.0341991	4.61e-06	7629	8	137699220	TRUE	reported	textfile	0.00274413	20.9871	0.931369
s__Bacteroides_uniformis	rs78786599	T	C	0.0706422	-0.144601	0.0327133	9.86e-06	7629	8	58204133	TRUE	reported	textfile	0.00255456	19.5335	0.929358
s__Bacteroides_uniformis	rs140914801	A	G	0.116664	0.11295	0.0255679	9.98e-06	7629	11	46188386	TRUE	reported	textfile	0.00255156	19.5105	0.883336
s__Bacteroides_uniformis	rs12209689	T	C	0.125234	-0.117475	0.0251846	3.09e-06	7629	6	41378487	TRUE	reported	textfile	0.0028439	21.7523	0.874766
s__Bacteroides_uniformis	rs11170859	C	T	0.141612	-0.106241	0.0233689	5.46e-06	7629	12	39538134	TRUE	reported	textfile	0.00270186	20.663	0.858388
s__Bacteroides_uniformis	rs61960721	T	G	0.330124	0.0811147	0.0177843	5.09e-06	7629	13	88174396	TRUE	reported	textfile	0.00271941	20.7975	0.669876
s__Bacteroides_uniformis	rs6694880	G	C	0.350399	0.0794256	0.0179132	9.25e-06	7629	1	244471371	TRUE	reported	textfile	0.00257033	19.6544	0.649601
s__Bacteroides_uniformis	rs1865283	G	A	0.65794	0.0798486	0.0174522	4.76e-06	7629	11	4830320	TRUE	reported	textfile	0.00273639	20.9277	0.34206
s__Bacteroides_thetaiotaomicron	rs72833501	T	C	0.0579915	0.190637	0.0391636	1.13e-06	6151	6	217062	TRUE	reported	textfile	0.00383735	23.6868	0.942008
s__Bacteroides_thetaiotaomicron	rs77761288	A	G	0.0693629	-0.178567	0.0360015	7.05e-07	6151	4	163760671	TRUE	reported	textfile	0.00398367	24.5936	0.930637
s__Bacteroides_thetaiotaomicron	rs74500162	C	T	0.0911572	0.15339	0.0326079	2.55e-06	6151	6	107573790	TRUE	reported	textfile	0.00358464	22.1212	0.908843
s__Bacteroides_thetaiotaomicron	rs62199113	T	A	0.251897	0.107775	0.021175	3.59e-07	6151	20	59629320	TRUE	reported	textfile	0.00419386	25.8967	0.748103
s__Bacteroides_thetaiotaomicron	rs12938892	G	A	0.36877	-0.095204	0.0208389	4.91e-06	6151	17	10007092	TRUE	reported	textfile	0.00338176	20.865	0.63123
s__Bacteroides_thetaiotaomicron	rs4405810	T	C	0.704113	-0.0909832	0.0197315	4.01e-06	6151	2	45855171	TRUE	reported	textfile	0.00344474	21.2549	0.295887
s__Bacteroides_thetaiotaomicron	rs10144174	A	T	0.730158	-0.0936504	0.0208602	7.14e-06	6151	14	83577146	TRUE	reported	textfile	0.00326599	20.1484	0.269842
s__Bacteroides_thetaiotaomicron	rs1811207	G	A	0.829355	-0.117849	0.0249058	2.23e-06	6151	7	39816277	TRUE	reported	textfile	0.00362686	22.3827	0.170645
s__Bacteroides_stercoris	rs78677736	C	T	0.151993	-0.127232	0.0282087	6.47e-06	5103	4	73807786	TRUE	reported	textfile	0.00397075	20.3356	0.848007
s__Bacteroides_stercoris	rs73812271	T	C	0.195388	0.119733	0.0253437	2.31e-06	5103	5	179860451	TRUE	reported	textfile	0.00435482	22.3111	0.804612
s__Bacteroides_stercoris	rs12110522	T	A	0.363316	0.0916145	0.0206942	9.55e-06	5103	6	153263149	TRUE	reported	textfile	0.00382598	19.5913	0.636684
s__Bacteroides_stercoris	rs1549206	A	G	0.536254	-0.099745	0.019963	5.84e-07	5103	5	180541589	TRUE	reported	textfile	0.00486841	24.9552	0.463746
s__Bacteroides_stercoris	rs11125607	A	T	0.570126	0.0919616	0.0200997	4.76e-06	5103	2	56090113	TRUE	reported	textfile	0.00408537	20.9249	0.429874
s__Bacteroides_stercoris	rs3003597	G	C	0.643596	-0.100342	0.0210076	1.78e-06	5103	9	130977520	TRUE	reported	textfile	0.00445091	22.8056	0.356404
s__Bacteroides_stercoris	rs10101109	T	C	0.690771	-0.0984235	0.0218861	6.89e-06	5103	8	16087631	TRUE	reported	textfile	0.00394745	20.2157	0.309229
s__Bacteroides_stercoris	rs9809140	G	A	0.693402	-0.0966639	0.0217291	8.64e-06	5103	3	19519043	TRUE	reported	textfile	0.00386312	19.7822	0.306598
s__Bacteroides_salyersiae	rs117662076	A	G	0.0551947	0.40355	0.0882902	4.86e-06	1420	10	120769498	TRUE	reported	textfile	0.014499	20.8621	0.944805
s__Bacteroides_salyersiae	rs76194327	A	T	0.0642392	0.379903	0.0854692	8.79e-06	1420	3	116352196	TRUE	reported	textfile	0.0137226	19.7294	0.935761
s__Bacteroides_salyersiae	rs17111728	C	T	0.0711268	0.3336	0.072423	4.1e-06	1420	1	55691384	TRUE	reported	textfile	0.0147221	21.1878	0.928873
s__Bacteroides_salyersiae	rs780878	C	G	0.150667	0.264683	0.0586407	6.37e-06	1420	12	116186282	TRUE	reported	textfile	0.0141442	20.3443	0.849333
s__Bacteroides_salyersiae	rs3776996	A	G	0.171479	0.241028	0.0495792	1.17e-06	1420	5	153797049	TRUE	reported	textfile	0.0163712	23.6007	0.828521
s__Bacteroides_salyersiae	rs16845299	T	C	0.262023	0.266974	0.0538601	7.17e-07	1420	4	71520630	TRUE	reported	textfile	0.0170084	24.5352	0.737977
s__Bacteroides_salyersiae	rs7238765	A	G	0.337762	-0.190905	0.042414	6.76e-06	1420	18	51207435	TRUE	reported	textfile	0.0140662	20.2304	0.662238
s__Bacteroides_salyersiae	rs12534702	T	C	0.344151	0.177922	0.0399738	8.55e-06	1420	7	36769290	TRUE	reported	textfile	0.0137595	19.7831	0.655849
s__Bacteroides_salyersiae	rs412657	G	T	0.404577	-0.175941	0.0388333	5.88e-06	1420	6	32211085	TRUE	reported	textfile	0.0142496	20.498	0.595423
s__Bacteroides_salyersiae	rs1265300	G	A	0.503447	-0.177503	0.0385789	4.2e-06	1420	6	4456400	TRUE	reported	textfile	0.0146892	21.1397	0.496553
s__Bacteroides_salyersiae	rs12896430	A	G	0.687717	-0.192312	0.0420479	4.79e-06	1420	14	21431376	TRUE	reported	textfile	0.0145172	20.8886	0.312283
s__Bacteroides_plebeius	rs2432926	A	G	0.051061	0.367179	0.0767104	1.7e-06	1776	5	154996909	TRUE	reported	textfile	0.0127361	22.8853	0.948939
s__Bacteroides_plebeius	rs12578852	T	C	0.0886438	-0.293991	0.0608828	1.37e-06	1776	12	108699774	TRUE	reported	textfile	0.012959	23.2912	0.911356
s__Bacteroides_plebeius	rs28681338	A	G	0.100041	-0.25565	0.0570272	7.36e-06	1776	22	43881816	TRUE	reported	textfile	0.0111892	20.0743	0.899959
s__Bacteroides_plebeius	rs7070312	G	T	0.164993	-0.208945	0.0458115	5.09e-06	1776	10	15798477	TRUE	reported	textfile	0.0115775	20.779	0.835007
s__Bacteroides_plebeius	rs34375501	C	T	0.237815	-0.174622	0.0394652	9.66e-06	1776	19	31280754	TRUE	reported	textfile	0.0109035	19.556	0.762185
s__Bacteroides_plebeius	rs10400689	T	G	0.589048	0.169594	0.0347254	1.04e-06	1776	14	38064738	TRUE	reported	textfile	0.0132521	23.825	0.410952
s__Bacteroides_plebeius	rs1828518	T	C	0.82148	-0.202383	0.0449495	6.72e-06	1776	16	78635193	TRUE	reported	textfile	0.0112857	20.2493	0.17852
s__Bacteroides_ovatus	rs7866097	G	T	0.0568386	-0.164267	0.0366946	7.58e-06	6903	9	104827689	TRUE	reported	textfile	0.00289465	20.034	0.943161
s__Bacteroides_ovatus	rs72677788	A	G	0.0587673	-0.184455	0.0372574	7.39e-07	6903	4	126550852	TRUE	reported	textfile	0.00353816	24.5035	0.941233
s__Bacteroides_ovatus	rs190949005	G	A	0.0654208	-0.15371	0.0346341	9.07e-06	6903	2	56319707	TRUE	reported	textfile	0.00284528	19.6913	0.934579
s__Bacteroides_ovatus	rs112057053	C	G	0.102593	0.146038	0.0292312	5.85e-07	6903	3	127211963	TRUE	reported	textfile	0.00360273	24.9523	0.897407
s__Bacteroides_ovatus	rs75642318	G	A	0.118722	-0.127782	0.0277418	4.1e-06	6903	11	112426121	TRUE	reported	textfile	0.00306407	21.2102	0.881278
s__Bacteroides_ovatus	rs11873510	C	T	0.141555	-0.123755	0.0264539	2.9e-06	6903	18	5850906	TRUE	reported	textfile	0.00316032	21.8785	0.858445
s__Bacteroides_ovatus	rs4867356	C	T	0.200103	0.100289	0.0217126	3.86e-06	6903	5	31623146	TRUE	reported	textfile	0.00308111	21.3285	0.799897
s__Bacteroides_ovatus	rs2642158	G	C	0.332037	0.0964362	0.0191952	5.06e-07	6903	17	7630301	TRUE	reported	textfile	0.00364312	25.2331	0.667963
s__Bacteroides_ovatus	rs1021440	G	A	0.345975	-0.082971	0.0181463	4.82e-06	6903	9	94379045	TRUE	reported	textfile	0.00301942	20.9002	0.654025
s__Bacteroides_ovatus	rs67659622	A	G	0.362459	0.0993576	0.0195692	3.83e-07	6903	8	142862278	TRUE	reported	textfile	0.00372049	25.771	0.637541
s__Bacteroides_ovatus	rs303925	T	C	0.375612	-0.0840401	0.018326	4.52e-06	6903	1	48503280	TRUE	reported	textfile	0.00303724	21.0239	0.624388
s__Bacteroides_ovatus	rs9304475	T	C	0.44926	-0.087747	0.0172424	3.6e-07	6903	18	22785354	TRUE	reported	textfile	0.00373771	25.8907	0.55074
s__Bacteroides_ovatus	rs73240572	C	T	0.449863	0.0856274	0.0190584	7.03e-06	6903	4	57505068	TRUE	reported	textfile	0.00291574	20.1803	0.550137
s__Bacteroides_ovatus	rs59809293	A	C	0.496053	-0.0830115	0.0172003	1.39e-06	6903	2	33849581	TRUE	reported	textfile	0.00336283	23.2852	0.503947
s__Bacteroides_ovatus	rs9684138	T	C	0.525204	-0.0906092	0.0190192	1.9e-06	6903	4	38287192	TRUE	reported	textfile	0.00327714	22.6899	0.474796
s__Bacteroides_nordii	rs8098967	A	C	0.0522177	0.572865	0.121851	2.58e-06	1019	18	66126184	TRUE	reported	textfile	0.0212303	22.0596	0.947782
s__Bacteroides_massiliensis	rs4937922	A	G	0.0580265	-0.237213	0.0522438	5.61e-06	3427	11	134490977	TRUE	reported	textfile	0.00597983	20.6041	0.941973
s__Bacteroides_massiliensis	rs112691179	T	C	0.111026	0.177126	0.0398192	8.66e-06	3427	10	953842	TRUE	reported	textfile	0.00574071	19.7755	0.888974
s__Bacteroides_massiliensis	rs17807243	T	C	0.139747	-0.173678	0.0384507	6.28e-06	3427	4	124386894	TRUE	reported	textfile	0.00591818	20.3905	0.860253
s__Bacteroides_massiliensis	rs61944855	A	G	0.244627	-0.148523	0.028725	2.33e-07	3427	12	101231320	TRUE	reported	textfile	0.00774064	26.7185	0.755373
s__Bacteroides_massiliensis	rs4916966	G	C	0.479264	0.110844	0.0245683	6.43e-06	3427	7	181005	TRUE	reported	textfile	0.00590453	20.3431	0.520736
s__Bacteroides_massiliensis	rs12621563	G	A	0.498942	-0.119565	0.0242975	8.62e-07	3427	2	126039243	TRUE	reported	textfile	0.00701633	24.2007	0.501058
s__Bacteroides_massiliensis	rs6532564	C	G	0.787015	-0.140127	0.0315704	9.06e-06	3427	4	96464931	TRUE	reported	textfile	0.00571586	19.6894	0.212985
s__Bacteroides_intestinalis	rs72656234	A	G	0.0650805	-0.364852	0.0753615	1.29e-06	1633	13	109730036	TRUE	reported	textfile	0.0141501	23.4101	0.934919
s__Bacteroides_intestinalis	rs4793180	T	C	0.185396	-0.209751	0.0473993	9.64e-06	1633	17	43121308	TRUE	reported	textfile	0.0118495	19.5583	0.814604
s__Bacteroides_intestinalis	rs1042840	C	T	0.245867	-0.189953	0.0421483	6.58e-06	1633	11	102814110	TRUE	reported	textfile	0.0122851	20.2862	0.754133
s__Bacteroides_intestinalis	rs4814260	T	A	0.382312	-0.178894	0.0389757	4.43e-06	1633	20	13775032	TRUE	reported	textfile	0.0127365	21.0412	0.617688
s__Bacteroides_fragilis	rs6909908	G	T	0.0759618	-0.227896	0.0493096	3.81e-06	3164	6	131801089	TRUE	reported	textfile	0.00670581	21.3469	0.924038
s__Bacteroides_fragilis	rs77062729	G	A	0.0814636	-0.234443	0.0486633	1.45e-06	3164	8	130410952	TRUE	reported	textfile	0.00728218	23.1952	0.918536
s__Bacteroides_fragilis	rs12565327	A	G	0.0907588	-0.209365	0.046587	6.99e-06	3164	1	176593524	TRUE	reported	textfile	0.00634278	20.1839	0.909241
s__Bacteroides_fragilis	rs4430574	A	G	0.0993103	0.195673	0.0429614	5.25e-06	3164	12	125986360	TRUE	reported	textfile	0.00651372	20.7314	0.90069
s__Bacteroides_fragilis	rs912	C	T	0.109284	0.184344	0.0411452	7.45e-06	3164	3	21028234	TRUE	reported	textfile	0.00630425	20.0605	0.890716
s__Bacteroides_fragilis	rs76722389	A	G	0.112655	0.202999	0.0432973	2.75e-06	3164	12	11335730	TRUE	reported	textfile	0.00689961	21.9681	0.887345
s__Bacteroides_fragilis	rs10137996	C	T	0.12928	-0.188352	0.03826	8.53e-07	3164	14	34477937	TRUE	reported	textfile	0.00760151	24.2201	0.87072
s__Bacteroides_fragilis	rs3822491	T	C	0.147756	-0.161285	0.0354143	5.26e-06	3164	5	53509462	TRUE	reported	textfile	0.00651259	20.7278	0.852244
s__Bacteroides_fragilis	rs3885195	T	C	0.236902	-0.150624	0.0300582	5.41e-07	3164	11	82371506	TRUE	reported	textfile	0.00787397	25.0951	0.763098
s__Bacteroides_fragilis	rs55835510	A	T	0.237475	0.158132	0.0302849	1.77e-07	3164	5	107975937	TRUE	reported	textfile	0.00854328	27.2466	0.762525
s__Bacteroides_fragilis	rs12900979	T	C	0.571587	0.11446	0.0256081	7.83e-06	3164	15	92907122	TRUE	reported	textfile	0.00627458	19.9655	0.428413
s__Bacteroides_fragilis	rs1285852	T	A	0.626225	0.120344	0.026745	6.81e-06	3164	1	233287432	TRUE	reported	textfile	0.00635852	20.2343	0.373775
s__Bacteroides_fragilis	rs4772337	G	A	0.640448	0.119468	0.0269951	9.62e-06	3164	13	101525691	TRUE	reported	textfile	0.00615203	19.5731	0.359552
s__Bacteroides_fragilis	rs11770593	G	T	0.641414	-0.127395	0.0266178	1.7e-06	3164	7	68894018	TRUE	reported	textfile	0.00718768	22.892	0.358586
s__Bacteroides_fragilis	rs9818008	C	A	0.801254	0.143936	0.032187	7.75e-06	3164	3	185014098	TRUE	reported	textfile	0.00628065	19.9849	0.198746
s__Bacteroides_fragilis	rs6458025	C	T	0.899891	-0.206994	0.0452174	4.7e-06	3164	6	37761715	TRUE	reported	textfile	0.00657958	20.9424	0.100109
s__Bacteroides_fragilis	rs4902984	C	T	0.942811	-0.256543	0.0563626	5.32e-06	3164	14	72550927	TRUE	reported	textfile	0.00650532	20.7045	0.0571893
s__Bacteroides_finegoldii	rs73188646	T	C	0.0501089	-0.362916	0.0769855	2.43e-06	1836	8	6032988	TRUE	reported	textfile	0.011959	22.1983	0.949891
s__Bacteroides_finegoldii	rs116556966	G	T	0.0557446	-0.34057	0.0759125	7.25e-06	1836	2	76664959	TRUE	reported	textfile	0.0108437	20.1054	0.944255
s__Bacteroides_finegoldii	rs12889912	T	C	0.0702881	0.305615	0.0686014	8.39e-06	1836	14	92147845	TRUE	reported	textfile	0.0106941	19.8249	0.929712
s__Bacteroides_finegoldii	rs11773071	C	A	0.0712546	0.302229	0.0654044	3.82e-06	1836	7	46988659	TRUE	reported	textfile	0.0114964	21.3297	0.928745
s__Bacteroides_finegoldii	rs10215755	C	T	0.0822323	-0.281229	0.0607097	3.62e-06	1836	7	125473574	TRUE	reported	textfile	0.0115527	21.4353	0.917768
s__Bacteroides_finegoldii	rs111426764	C	T	0.0852397	0.26676	0.0594674	7.26e-06	1836	6	25005968	TRUE	reported	textfile	0.0108412	20.1006	0.91476
s__Bacteroides_finegoldii	rs58346872	G	T	0.0944562	0.284244	0.0632075	6.89e-06	1836	4	111325310	TRUE	reported	textfile	0.0108947	20.2009	0.905544
s__Bacteroides_finegoldii	rs4809943	T	A	0.12321	0.227713	0.050323	6.04e-06	1836	20	52501768	TRUE	reported	textfile	0.0110295	20.4536	0.87679
s__Bacteroides_finegoldii	rs74904967	A	G	0.135786	-0.230223	0.0518088	8.84e-06	1836	1	116021610	TRUE	reported	textfile	0.0106408	19.725	0.864214
s__Bacteroides_finegoldii	rs10970830	A	G	0.151052	-0.239556	0.0474534	4.46e-07	1836	9	32185642	TRUE	reported	textfile	0.0136905	25.4569	0.848948
s__Bacteroides_finegoldii	rs66535021	C	T	0.262079	-0.188592	0.038093	7.39e-07	1836	1	112065476	TRUE	reported	textfile	0.0131742	24.4841	0.737921
s__Bacteroides_finegoldii	rs58668331	C	G	0.294386	0.185454	0.0394933	2.66e-06	1836	19	6653399	TRUE	reported	textfile	0.0118677	22.0269	0.705614
s__Bacteroides_finegoldii	rs2717057	T	C	0.368137	0.154812	0.0342997	6.38e-06	1836	2	58127907	TRUE	reported	textfile	0.010974	20.3497	0.631863
s__Bacteroides_finegoldii	rs496238	T	C	0.425584	-0.172436	0.0338549	3.52e-07	1836	13	101977785	TRUE	reported	textfile	0.0139331	25.9144	0.574416
s__Bacteroides_finegoldii	rs1430034	A	C	0.534722	0.159836	0.0359588	8.79e-06	1836	2	38027626	TRUE	reported	textfile	0.0106467	19.7362	0.465278
s__Bacteroides_finegoldii	rs62210593	T	C	0.548709	-0.148033	0.0328515	6.6e-06	1836	20	34004767	TRUE	reported	textfile	0.0109385	20.2831	0.451291
s__Bacteroides_finegoldii	rs10744662	A	G	0.575063	-0.156201	0.0327887	1.9e-06	1836	12	4915208	TRUE	reported	textfile	0.0122099	22.6698	0.424937
s__Bacteroides_finegoldii	rs2393782	G	C	0.882328	-0.251445	0.0521962	1.46e-06	1836	10	63670859	TRUE	reported	textfile	0.0124819	23.1811	0.117672
s__Bacteroides_faecis	rs13168379	A	G	0.0608517	-0.426245	0.0794848	8.2e-08	1512	5	173382761	TRUE	reported	textfile	0.0186645	28.7194	0.939148
s__Bacteroides_faecis	rs79975503	C	A	0.0629941	-0.354071	0.0772714	4.6e-06	1512	2	173193150	TRUE	reported	textfile	0.0136963	20.9686	0.937006
s__Bacteroides_faecis	rs73068710	A	G	0.0915007	0.290597	0.0636582	5e-06	1512	12	13091573	TRUE	reported	textfile	0.0135949	20.8113	0.908499
s__Bacteroides_faecis	rs7648378	A	G	0.152132	-0.244486	0.0532914	4.48e-06	1512	3	3364182	TRUE	reported	textfile	0.0137289	21.0193	0.847868
s__Bacteroides_faecis	rs62516876	G	A	0.154999	0.232126	0.0516597	7.01e-06	1512	8	56769381	TRUE	reported	textfile	0.0131775	20.1637	0.845001
s__Bacteroides_faecis	rs11772301	T	G	0.15548	0.223141	0.0501194	8.5e-06	1512	7	68426852	TRUE	reported	textfile	0.0129401	19.7957	0.84452
s__Bacteroides_faecis	rs7526994	C	G	0.288414	-0.18893	0.0413852	4.99e-06	1512	1	209121467	TRUE	reported	textfile	0.0135961	20.813	0.711586
s__Bacteroides_faecis	rs11113150	A	G	0.434854	-0.159798	0.0361068	9.61e-06	1512	12	107350988	TRUE	reported	textfile	0.0127886	19.5609	0.565146
s__Bacteroides_faecis	rs36017291	C	A	0.442014	0.169229	0.0367915	4.23e-06	1512	16	17420514	TRUE	reported	textfile	0.0137996	21.1289	0.557986
s__Bacteroides_faecis	rs917158	A	G	0.464947	0.18946	0.0360154	1.44e-07	1512	7	141040182	TRUE	reported	textfile	0.0179734	27.6365	0.535053
s__Bacteroides_faecis	rs9399647	T	G	0.648588	-0.177798	0.0383641	3.58e-06	1512	6	148627309	TRUE	reported	textfile	0.0140063	21.45	0.351412
s__Bacteroides_faecis	rs259203	G	A	0.703748	-0.219736	0.0424059	2.2e-07	1512	7	89055849	TRUE	reported	textfile	0.0174483	26.8148	0.296252
s__Bacteroides_faecis	rs2690011	T	C	0.904905	-0.297238	0.0638288	3.21e-06	1512	1	15237140	TRUE	reported	textfile	0.0141397	21.6571	0.0950954
s__Bacteroides_faecis	rs7314394	C	T	0.918665	-0.326054	0.0676043	1.41e-06	1512	12	27152666	TRUE	reported	textfile	0.0151512	23.2303	0.0813349
s__Bacteroides_eggerthii	rs7791761	T	C	0.0622544	-0.258265	0.0563192	4.52e-06	2749	7	69711317	TRUE	reported	textfile	0.00759164	21.0138	0.937746
s__Bacteroides_eggerthii	rs114970711	T	G	0.0684313	-0.252648	0.0541406	3.06e-06	2749	6	87288279	TRUE	reported	textfile	0.0078593	21.7605	0.931569
s__Bacteroides_eggerthii	rs4767925	G	A	0.0850648	-0.234803	0.0487333	1.45e-06	2749	12	121085949	TRUE	reported	textfile	0.00837395	23.1975	0.914935
s__Bacteroides_eggerthii	rs9536634	T	A	0.350627	-0.132267	0.0283925	3.19e-06	2749	13	54678393	TRUE	reported	textfile	0.00783257	21.6859	0.649373
s__Bacteroides_eggerthii	rs13312424	T	C	0.571065	-0.124602	0.0274661	5.72e-06	2749	7	11754881	TRUE	reported	textfile	0.00743087	20.5654	0.428935
s__Bacteroides_eggerthii	rs1861386	T	C	0.585772	-0.122318	0.0275056	8.71e-06	2749	2	206599428	TRUE	reported	textfile	0.00714252	19.7616	0.414228
s__Bacteroides_eggerthii	rs2487307	A	G	0.615524	-0.153012	0.0331316	3.87e-06	2749	14	104632132	TRUE	reported	textfile	0.00769897	21.3132	0.384476
s__Bacteroides_eggerthii	rs286623	A	G	0.653692	0.125867	0.0283189	8.8e-06	2749	5	154366183	TRUE	reported	textfile	0.00713488	19.7404	0.346308
s__Bacteroides_dorei	rs11037453	C	T	0.0766041	0.149524	0.0317478	2.48e-06	6945	11	43521662	TRUE	reported	textfile	0.00318374	22.1753	0.923396
s__Bacteroides_dorei	rs72819063	A	G	0.0783343	-0.157902	0.0319381	7.65e-07	6945	5	177707736	TRUE	reported	textfile	0.00350721	24.4363	0.921666
s__Bacteroides_dorei	rs62523331	G	A	0.1408	0.124893	0.0270739	3.97e-06	6945	8	103731962	TRUE	reported	textfile	0.00305475	21.2741	0.8592
s__Bacteroides_dorei	rs9313811	T	G	0.185112	-0.118995	0.0227144	1.62e-07	6945	5	158968834	TRUE	reported	textfile	0.00393614	27.4366	0.814888
s__Bacteroides_dorei	rs227442	T	C	0.186449	0.108916	0.0225637	1.39e-06	6945	14	70447626	TRUE	reported	textfile	0.00334376	23.2936	0.813551
s__Bacteroides_dorei	rs2291958	C	T	0.227777	0.098199	0.0221222	9.04e-06	6945	9	8376899	TRUE	reported	textfile	0.00282913	19.6984	0.772223
s__Bacteroides_dorei	rs11708946	A	C	0.245621	-0.0909564	0.0204953	9.08e-06	6945	3	31495219	TRUE	reported	textfile	0.00282783	19.6893	0.754379
s__Bacteroides_dorei	rs7998315	A	G	0.260547	-0.0861361	0.0193946	8.94e-06	6945	13	73854666	TRUE	reported	textfile	0.00283208	19.719	0.739453
s__Bacteroides_dorei	rs6585011	A	G	0.260584	0.0869271	0.01948	8.11e-06	6945	10	112533963	TRUE	reported	textfile	0.00285902	19.9071	0.739416
s__Bacteroides_dorei	rs9518837	T	C	0.289397	-0.086536	0.0190852	5.78e-06	6945	13	103433051	TRUE	reported	textfile	0.00295152	20.5531	0.710603
s__Bacteroides_dorei	rs838134	C	A	0.291407	-0.0969861	0.019652	8.01e-07	6945	19	49257739	TRUE	reported	textfile	0.00349474	24.349	0.708593
s__Bacteroides_dorei	rs795988	C	T	0.347452	0.0819852	0.0184011	8.37e-06	6945	4	140747153	TRUE	reported	textfile	0.00285016	19.8452	0.652548
s__Bacteroides_dorei	rs10119693	A	G	0.436269	-0.081408	0.0172789	2.46e-06	6945	9	21796791	TRUE	reported	textfile	0.00318597	22.1909	0.563731
s__Bacteroides_dorei	rs387171	A	G	0.579698	-0.0772341	0.0173479	8.5e-06	6945	15	24278595	TRUE	reported	textfile	0.00284586	19.8152	0.420302
s__Bacteroides_dorei	rs2721884	A	G	0.684244	0.0940826	0.018166	2.23e-07	6945	8	133534265	TRUE	reported	textfile	0.00384727	26.8148	0.315756
s__Bacteroides_coprocola	rs17141635	A	G	0.0512244	-0.408239	0.0847866	1.47e-06	1559	11	80877325	TRUE	reported	textfile	0.0146527	23.1534	0.948776
s__Bacteroides_coprocola	rs116667913	T	C	0.0522771	-0.392908	0.0843559	3.2e-06	1559	14	90816301	TRUE	reported	textfile	0.0137247	21.6667	0.947723
s__Bacteroides_coprocola	rs12078845	C	A	0.239746	-0.203872	0.0450655	6.07e-06	1559	1	54602977	TRUE	reported	textfile	0.0129574	20.4395	0.760254
s__Bacteroides_coprocola	rs274124	G	A	0.88533	0.265189	0.0591116	7.25e-06	1559	1	36591554	TRUE	reported	textfile	0.0127452	20.1005	0.11467
s__Bacteroides_clarus	rs1157623	A	G	0.0893965	0.258555	0.0585189	9.95e-06	1773	3	192752645	TRUE	reported	textfile	0.0108905	19.4994	0.910603
s__Bacteroides_clarus	rs1667938	T	C	0.0938965	-0.261236	0.0580537	6.8e-06	1773	18	74875950	TRUE	reported	textfile	0.0112919	20.2264	0.906104
s__Bacteroides_clarus	rs61944136	G	A	0.0980868	0.267509	0.0599541	8.12e-06	1773	12	119247004	TRUE	reported	textfile	0.011104	19.886	0.901913
s__Bacteroides_clarus	rs814760	A	G	0.216443	0.188016	0.0414282	5.67e-06	1773	1	110980659	TRUE	reported	textfile	0.0114834	20.5734	0.783557
s__Bacteroides_clarus	rs4867972	G	C	0.291164	-0.180697	0.0375989	1.54e-06	1773	5	169932910	TRUE	reported	textfile	0.0128595	23.0708	0.708836
s__Bacteroides_clarus	rs11676681	A	G	0.589611	-0.164171	0.0346399	2.14e-06	1773	2	33375948	TRUE	reported	textfile	0.0125102	22.4363	0.410389
s__Bacteroides_clarus	rs1470205	T	C	0.592543	-0.172977	0.0344305	5.06e-07	1773	3	77316688	TRUE	reported	textfile	0.014036	25.2116	0.407457
s__Bacteroides_clarus	rs2989472	T	C	0.653915	-0.169581	0.038113	8.61e-06	1773	1	28422847	TRUE	reported	textfile	0.0110428	19.7751	0.346085
s__Bacteroides_clarus	rs450741	A	C	0.939452	-0.34627	0.0771182	7.12e-06	1773	22	21403971	TRUE	reported	textfile	0.0112433	20.1384	0.0605476
s__Bacteroides_cellulosilyticus	rs116972192	T	C	0.063091	0.248924	0.0539308	3.92e-06	3526	13	58186232	TRUE	reported	textfile	0.00600568	21.2919	0.936909
s__Bacteroides_cellulosilyticus	rs10450862	C	A	0.0778308	-0.21105	0.0453149	3.2e-06	3526	13	84559899	TRUE	reported	textfile	0.00611424	21.6791	0.922169
s__Bacteroides_cellulosilyticus	rs2411041	A	G	0.145481	0.157338	0.0355172	9.43e-06	3526	17	74913863	TRUE	reported	textfile	0.00553475	19.613	0.854519
s__Bacteroides_cellulosilyticus	rs35946101	C	T	0.167798	0.18959	0.0398602	1.97e-06	3526	6	3931188	TRUE	reported	textfile	0.00637517	22.6102	0.832202
s__Bacteroides_cellulosilyticus	rs11096868	C	T	0.237129	0.126432	0.0285266	9.33e-06	3526	4	37348193	TRUE	reported	textfile	0.00554011	19.6321	0.762871
s__Bacteroides_cellulosilyticus	rs2026546	T	G	0.324824	-0.118308	0.0260387	5.53e-06	3526	9	37733013	TRUE	reported	textfile	0.0058206	20.6319	0.675176
s__Bacteroides_cellulosilyticus	rs12976637	T	C	0.365588	0.115678	0.0257269	6.91e-06	3526	19	53801863	TRUE	reported	textfile	0.00570111	20.2059	0.634412
s__Bacteroides_cellulosilyticus	rs6049103	T	A	0.381484	0.117225	0.0244946	1.7e-06	3526	20	23757164	TRUE	reported	textfile	0.00645368	22.8905	0.618516
s__Bacteroides_cellulosilyticus	rs4857402	G	A	0.435752	0.11308	0.0243962	3.57e-06	3526	3	98294454	TRUE	reported	textfile	0.00605629	21.4724	0.564248
s__Bacteroides_cellulosilyticus	rs2838820	C	T	0.594867	0.10754	0.0242173	8.97e-06	3526	21	46646005	TRUE	reported	textfile	0.00556144	19.7081	0.405133
s__Bacteroides_cellulosilyticus	rs7030947	A	G	0.64088	0.111938	0.0247631	6.17e-06	3526	9	80141674	TRUE	reported	textfile	0.00576174	20.422	0.35912
s__Bacteroides_cellulosilyticus	rs7099427	T	C	0.759359	0.127257	0.0279703	5.37e-06	3526	10	126578768	TRUE	reported	textfile	0.00583637	20.6881	0.240641
s__Bacteroides_cellulosilyticus	rs62338073	T	G	0.94973	0.280985	0.0618366	5.52e-06	3526	4	176733450	TRUE	reported	textfile	0.00582179	20.6361	0.0502703
s__Bacteroides_caccae	rs149486873	T	C	0.052965	-0.205733	0.0431904	1.9e-06	5672	7	3177604	TRUE	reported	textfile	0.00398441	22.682	0.947035
s__Bacteroides_caccae	rs144905245	A	G	0.0565893	0.183247	0.0413997	9.59e-06	5672	3	147732932	TRUE	reported	textfile	0.00344228	19.5851	0.943411
s__Bacteroides_caccae	rs12739496	A	C	0.0567297	-0.179708	0.0405186	9.2e-06	5672	1	194030338	TRUE	reported	textfile	0.00345609	19.664	0.94327
s__Bacteroides_caccae	rs34612513	A	T	0.102651	-0.163509	0.0334846	1.04e-06	5672	3	137541085	TRUE	reported	textfile	0.00418637	23.8365	0.897349
s__Bacteroides_caccae	rs868452	A	G	0.140339	-0.125405	0.0272938	4.33e-06	5672	12	116179325	TRUE	reported	textfile	0.00370813	21.1034	0.859661
s__Bacteroides_caccae	rs11654291	T	C	0.198176	0.112638	0.0245519	4.48e-06	5672	17	37249250	TRUE	reported	textfile	0.00369705	21.04	0.801824
s__Bacteroides_caccae	rs2457684	C	T	0.524423	-0.0845478	0.0189817	8.42e-06	5672	11	88139983	TRUE	reported	textfile	0.00348564	19.8327	0.475577
s__Bacteroides_caccae	rs2204037	G	A	0.593001	-0.0880093	0.0190422	3.8e-06	5672	13	63436800	TRUE	reported	textfile	0.00375192	21.3535	0.406999
s__Bacteroides_caccae	rs12367159	T	C	0.888638	0.144297	0.030907	3.03e-06	5672	12	53379025	TRUE	reported	textfile	0.00382823	21.7895	0.111362
s__Bacteroidales_bacterium_ph8	rs2298959	C	T	0.518842	0.0752682	0.0170253	9.83e-06	7159	4	2644311	TRUE	reported	textfile	0.0027227	19.5396	0.481158
s__Alistipes_sp_AP11	rs13333427	G	A	0.0508214	-0.279033	0.0598337	3.11e-06	3022	16	69959741	TRUE	reported	textfile	0.00714515	21.7336	0.949179
s__Alistipes_sp_AP11	rs363031	A	C	0.0523215	0.3004	0.0677435	9.23e-06	3022	20	10218155	TRUE	reported	textfile	0.00646477	19.6507	0.947678
s__Alistipes_sp_AP11	rs71385354	C	G	0.0602341	0.241135	0.0538235	7.46e-06	3022	17	52135707	TRUE	reported	textfile	0.00659792	20.0581	0.939766
s__Alistipes_sp_AP11	rs34886974	T	C	0.111584	-0.187095	0.0422432	9.47e-06	3022	14	51827473	TRUE	reported	textfile	0.00644922	19.6031	0.888416
s__Alistipes_sp_AP11	rs12022867	T	C	0.123737	-0.189732	0.0412005	4.12e-06	3022	1	186786065	TRUE	reported	textfile	0.00696857	21.1928	0.876263
s__Alistipes_sp_AP11	rs11664566	T	C	0.15151	0.161176	0.0361661	8.33e-06	3022	18	30050356	TRUE	reported	textfile	0.00652913	19.8475	0.84849
s__Alistipes_sp_AP11	rs73147950	A	C	0.209161	-0.146211	0.0323458	6.18e-06	3022	20	59631773	TRUE	reported	textfile	0.00671593	20.4192	0.790839
s__Alistipes_sp_AP11	rs1553042	A	G	0.309212	0.139351	0.0287564	1.26e-06	3022	17	31608930	TRUE	reported	textfile	0.00771073	23.4673	0.690788
s__Alistipes_sp_AP11	rs55790429	G	C	0.319025	0.124676	0.0280645	8.89e-06	3022	3	7879112	TRUE	reported	textfile	0.00648831	19.7227	0.680975
s__Alistipes_sp_AP11	rs9958338	T	C	0.488401	0.119481	0.0262257	5.22e-06	3022	18	377105	TRUE	reported	textfile	0.00682151	20.7424	0.511599
s__Alistipes_sp_AP11	rs2293915	T	A	0.55517	0.13124	0.0291578	6.76e-06	3022	1	17551034	TRUE	reported	textfile	0.00665931	20.2459	0.44483
s__Alistipes_sp_AP11	rs28450200	T	C	0.826147	0.193309	0.0340527	1.37e-08	3022	8	15070111	TRUE	reported	textfile	0.0105512	32.2043	0.173853
s__Alistipes_shahii	rs34355813	C	T	0.0544599	-0.168088	0.0371934	6.2e-06	7381	3	113301686	TRUE	reported	textfile	0.00275946	20.4184	0.94554
s__Alistipes_shahii	rs12134195	C	A	0.0858402	-0.134691	0.0299956	7.11e-06	7381	1	66851542	TRUE	reported	textfile	0.00272436	20.158	0.91416
s__Alistipes_shahii	rs17070727	A	G	0.0950225	0.12916	0.0289128	7.92e-06	7381	8	4453705	TRUE	reported	textfile	0.00269643	19.9507	0.904978
s__Alistipes_shahii	rs79555856	C	T	0.101322	-0.131509	0.029628	9.05e-06	7381	6	6545643	TRUE	reported	textfile	0.00266217	19.6966	0.898678
s__Alistipes_shahii	rs7043141	T	G	0.134128	0.113549	0.0245784	3.84e-06	7381	9	23442387	TRUE	reported	textfile	0.0028833	21.3374	0.865872
s__Alistipes_shahii	rs4693197	A	G	0.134327	0.115968	0.0241116	1.51e-06	7381	4	88801072	TRUE	reported	textfile	0.00312425	23.1261	0.865673
s__Alistipes_shahii	rs6508629	T	C	0.159404	-0.102602	0.022689	6.12e-06	7381	18	27557607	TRUE	reported	textfile	0.00276289	20.4438	0.840596
s__Alistipes_shahii	rs34990336	G	A	0.209323	0.0948989	0.0210221	6.35e-06	7381	9	110273582	TRUE	reported	textfile	0.00275331	20.3728	0.790677
s__Alistipes_shahii	rs1728059	C	T	0.265891	-0.0882622	0.0187952	2.65e-06	7381	2	84941232	TRUE	reported	textfile	0.00297882	22.0464	0.734109
s__Alistipes_shahii	rs11161058	T	C	0.483784	-0.0800937	0.0170429	2.61e-06	7381	14	29958756	TRUE	reported	textfile	0.00298331	22.0797	0.516216
s__Alistipes_shahii	rs9886784	C	A	0.772554	0.0887528	0.0199667	8.79e-06	7381	9	1521204	TRUE	reported	textfile	0.00266978	19.753	0.227446
s__Alistipes_senegalensis	rs72643019	A	G	0.0624043	0.17014	0.0376019	6.05e-06	6393	13	88663116	TRUE	reported	textfile	0.00319228	20.4672	0.937596
s__Alistipes_senegalensis	rs852540	A	G	0.0885402	0.137914	0.0311773	9.71e-06	6393	7	5592436	TRUE	reported	textfile	0.00305148	19.5617	0.91146
s__Alistipes_senegalensis	rs56168514	G	A	0.0982975	0.141409	0.029828	2.13e-06	6393	12	89922621	TRUE	reported	textfile	0.00350331	22.4684	0.901703
s__Alistipes_senegalensis	rs9573198	C	G	0.180697	0.103765	0.0230625	6.82e-06	6393	13	74008908	TRUE	reported	textfile	0.00315655	20.2374	0.819303
s__Alistipes_senegalensis	rs3786306	T	C	0.193602	-0.110537	0.0250167	9.94e-06	6393	18	11879825	TRUE	reported	textfile	0.00304457	19.5173	0.806398
s__Alistipes_senegalensis	rs73083250	A	G	0.20771	-0.0999442	0.0222453	7.03e-06	6393	3	195951391	TRUE	reported	textfile	0.00314751	20.1792	0.79229
s__Alistipes_senegalensis	rs4935713	T	C	0.233758	0.0939735	0.0210477	8.01e-06	6393	10	52259742	TRUE	reported	textfile	0.00310846	19.9281	0.766242
s__Alistipes_senegalensis	rs13381162	T	G	0.319755	0.0903404	0.0195139	3.66e-06	6393	18	56945042	TRUE	reported	textfile	0.00334131	21.4259	0.680245
s__Alistipes_senegalensis	rs13393033	T	C	0.338139	-0.0878362	0.0188258	3.08e-06	6393	2	6718574	TRUE	reported	textfile	0.0033936	21.7624	0.661861
s__Alistipes_senegalensis	rs7155195	C	T	0.572076	-0.09121	0.0186142	9.58e-07	6393	14	86046850	TRUE	reported	textfile	0.00374167	24.0028	0.427924
s__Alistipes_senegalensis	rs7944200	T	C	0.595764	-0.0860419	0.0178153	1.37e-06	6393	11	28702277	TRUE	reported	textfile	0.00363535	23.3183	0.404236
s__Alistipes_senegalensis	rs592284	T	G	0.882034	-0.12505	0.028126	8.75e-06	6393	10	117132048	TRUE	reported	textfile	0.00308253	19.7613	0.117966
s__Alistipes_putredinis	rs143528380	T	C	0.0514353	-0.166716	0.0370242	6.7e-06	7590	4	100462085	TRUE	reported	textfile	0.00266429	20.2706	0.948565
s__Alistipes_putredinis	rs77715803	A	G	0.149407	-0.102709	0.0228548	6.99e-06	7590	14	37075839	TRUE	reported	textfile	0.00265382	20.1907	0.850593
s__Alistipes_putredinis	rs3118528	G	A	0.403079	-0.0933371	0.0210221	9e-06	7590	9	137338430	TRUE	reported	textfile	0.00259053	19.708	0.596921
s__Alistipes_putredinis	rs2241820	T	C	0.560013	-0.077173	0.0163185	2.25e-06	7590	12	54394497	TRUE	reported	textfile	0.00293801	22.3593	0.439987
s__Alistipes_putredinis	rs6489044	C	T	0.658809	-0.077538	0.0171743	6.34e-06	7590	12	126554565	TRUE	reported	textfile	0.00267834	20.3778	0.341191
s__Alistipes_putredinis	rs6459977	G	A	0.693191	-0.0834013	0.0188709	9.89e-06	7590	7	155797686	TRUE	reported	textfile	0.00256687	19.5275	0.306809
s__Alistipes_putredinis	rs874372	G	C	0.879288	0.112555	0.0250319	6.91e-06	7590	10	98247143	TRUE	reported	textfile	0.00265672	20.2129	0.120712
s__Alistipes_onderdonkii	rs117024060	A	G	0.0789775	-0.145622	0.0326046	7.96e-06	7393	15	55772583	TRUE	reported	textfile	0.00269093	19.9424	0.921023
s__Alistipes_onderdonkii	rs7660775	C	A	0.12708	0.11056	0.0246844	7.5e-06	7393	4	114611948	TRUE	reported	textfile	0.00270614	20.0554	0.87292
s__Alistipes_onderdonkii	rs11104946	G	T	0.173448	-0.0978269	0.0217625	6.95e-06	7393	12	77760259	TRUE	reported	textfile	0.00272579	20.2014	0.826552
s__Alistipes_onderdonkii	rs11041738	T	C	0.244794	-0.0967085	0.0196558	8.65e-07	7393	11	8114103	TRUE	reported	textfile	0.00326367	24.2008	0.755206
s__Alistipes_onderdonkii	rs7804962	C	T	0.333402	0.0881322	0.017565	5.23e-07	7393	7	13303509	TRUE	reported	textfile	0.00339373	25.1685	0.666598
s__Alistipes_onderdonkii	rs488197	T	C	0.420306	-0.0757035	0.0170995	9.54e-06	7393	9	38274267	TRUE	reported	textfile	0.00264421	19.5952	0.579694
s__Alistipes_onderdonkii	rs8011841	T	C	0.483236	-0.0730403	0.0164339	8.81e-06	7393	14	97461817	TRUE	reported	textfile	0.00266481	19.7482	0.516764
s__Alistipes_indistinctus	rs10966460	G	A	0.0654922	0.174315	0.0390392	8e-06	5371	9	24786605	TRUE	reported	textfile	0.00369833	19.9301	0.934508
s__Alistipes_indistinctus	rs73102812	T	C	0.0882641	0.162776	0.0344181	2.25e-06	5371	3	61320539	TRUE	reported	textfile	0.00414709	22.3585	0.911736
s__Alistipes_indistinctus	rs4897508	A	C	0.138334	0.126348	0.028377	8.49e-06	5371	6	131630172	TRUE	reported	textfile	0.00367747	19.8172	0.861666
s__Alistipes_indistinctus	rs62493320	A	T	0.179269	0.119161	0.0253637	2.63e-06	5371	8	14707890	TRUE	reported	textfile	0.00409268	22.0639	0.820731
s__Alistipes_indistinctus	rs11957434	A	G	0.183824	0.121838	0.0248805	9.73e-07	5371	5	156575312	TRUE	reported	textfile	0.00444488	23.9711	0.816176
s__Alistipes_indistinctus	rs2055593	A	G	0.21357	-0.112772	0.0241344	2.97e-06	5371	2	98992113	TRUE	reported	textfile	0.00404866	21.8256	0.78643
s__Alistipes_indistinctus	rs62390586	C	G	0.237693	-0.134288	0.0252357	1.03e-07	5371	5	174686892	TRUE	reported	textfile	0.00524452	28.3063	0.762307
s__Alistipes_indistinctus	rs12332306	T	C	0.252514	0.113209	0.0221762	3.31e-07	5371	5	63111148	TRUE	reported	textfile	0.00482872	26.0512	0.747486
s__Alistipes_indistinctus	rs1443711	G	A	0.290423	0.110108	0.0239182	4.15e-06	5371	2	31394676	TRUE	reported	textfile	0.00393024	21.1847	0.709577
s__Alistipes_indistinctus	rs8015391	G	A	0.296311	-0.0988055	0.0215084	4.35e-06	5371	14	54954582	TRUE	reported	textfile	0.0039137	21.0952	0.703689
s__Alistipes_indistinctus	rs1362650	G	A	0.429872	-0.09041	0.019464	3.4e-06	5371	3	179137273	TRUE	reported	textfile	0.00400104	21.5679	0.570128
s__Alistipes_indistinctus	rs2789623	G	A	0.753944	0.113499	0.023611	1.53e-06	5371	10	8223518	TRUE	reported	textfile	0.00428388	23.0991	0.246056
s__Alistipes_finegoldii	rs111585182	T	G	0.0667949	-0.159958	0.0356824	7.37e-06	6726	22	45821518	TRUE	reported	textfile	0.00297888	20.0898	0.933205
s__Alistipes_finegoldii	rs13381124	G	A	0.0754167	0.14335	0.0323427	9.33e-06	6726	18	25506994	TRUE	reported	textfile	0.0029122	19.6388	0.924583
s__Alistipes_finegoldii	rs60475061	A	G	0.12546	-0.117157	0.026068	6.98e-06	6726	6	5787678	TRUE	reported	textfile	0.00299406	20.1925	0.87454
s__Alistipes_finegoldii	rs67032605	G	A	0.138057	0.119297	0.0262192	5.36e-06	6726	9	1046539	TRUE	reported	textfile	0.00306853	20.6963	0.861943
s__Alistipes_finegoldii	rs12028677	T	C	0.158462	-0.108937	0.0236079	3.94e-06	6726	1	112076856	TRUE	reported	textfile	0.00315579	21.2867	0.841538
s__Alistipes_finegoldii	rs12192901	A	G	0.170872	0.112476	0.0238178	2.33e-06	6726	6	1263359	TRUE	reported	textfile	0.00330462	22.2939	0.829128
s__Alistipes_finegoldii	rs57119184	T	C	0.280027	0.0878396	0.0197668	8.84e-06	6726	3	69163936	TRUE	reported	textfile	0.00292738	19.7415	0.719973
s__Alistipes_finegoldii	rs10829629	T	C	0.442907	0.0813715	0.0171055	1.96e-06	6726	10	131571972	TRUE	reported	textfile	0.00335319	22.6227	0.557093
s__Alistipes_finegoldii	rs10407049	C	G	0.533488	0.088168	0.0178406	7.73e-07	6726	19	30131562	TRUE	reported	textfile	0.00361802	24.4159	0.466512
s__Alistipes_finegoldii	rs7962165	G	T	0.770098	-0.0956743	0.0206046	3.43e-06	6726	12	87292283	TRUE	reported	textfile	0.00319533	21.5543	0.229902
p__Verrucomicrobia.id.3982	rs117107102	A	G	0.04473	0.204283	0.0427565	2.68e-06	5071	18	49473635	TRUE	reported	textfile	0.00448141	22.8185	0.04473
p__Verrucomicrobia.id.3982	rs12512971	A	C	0.04871	0.171057	0.0398053	9.81e-06	3919	4	16548975	TRUE	reported	textfile	0.00469009	18.4577	0.04871
p__Verrucomicrobia.id.3982	rs45598138	C	A	0.05169	-0.143901	0.03054	2.19e-06	9932	1	55522083	TRUE	reported	textfile	0.00223042	22.1975	0.94831
p__Verrucomicrobia.id.3982	rs76430504	T	C	0.05567	-0.11753	0.025458	3.5e-06	11624	5	40438158	TRUE	reported	textfile	0.00183019	21.3095	0.94433
p__Verrucomicrobia.id.3982	rs112769434	G	A	0.07853	0.11521	0.0231331	5.23e-07	11703	4	100542921	TRUE	reported	textfile	0.00211491	24.799	0.92147
p__Verrucomicrobia.id.3982	rs61779206	T	C	0.1849	-0.073434	0.016379	8.82e-06	12088	1	41074392	TRUE	reported	textfile	0.00166012	20.0976	0.8151
p__Verrucomicrobia.id.3982	rs11252894	A	C	0.1978	0.0784055	0.0162769	1.11e-06	12381	10	5073050	TRUE	reported	textfile	0.0018706	23.1995	0.8022
p__Verrucomicrobia.id.3982	rs113634144	T	G	0.2406	0.0684888	0.0146912	3.56e-06	12375	4	95016155	TRUE	reported	textfile	0.00175313	21.7296	0.7594
p__Verrucomicrobia.id.3982	rs12908520	G	A	0.4563	0.0594916	0.012823	3.4e-06	12380	15	97570657	TRUE	reported	textfile	0.00173562	21.5209	0.5437
p__Tenericutes.id.3919	rs74603314	T	C	0.04573	0.221639	0.0462918	1.56e-06	4499	14	46519718	TRUE	reported	textfile	0.00506947	22.9136	0.04573
p__Tenericutes.id.3919	rs74338080	G	C	0.06958	-0.110314	0.0249339	9.95e-06	11130	20	16258287	TRUE	reported	textfile	0.00175558	19.5705	0.93042
p__Tenericutes.id.3919	rs78169027	A	G	0.1083	-0.108283	0.0237289	5.88e-06	10542	11	108439087	TRUE	reported	textfile	0.00197144	20.8201	0.8917
p__Tenericutes.id.3919	rs4885016	T	C	0.1571	-0.0819606	0.0181628	7.27e-06	11388	13	73170489	TRUE	reported	textfile	0.00178493	20.3596	0.8429
p__Tenericutes.id.3919	rs28537087	G	A	0.164	0.0820873	0.0188312	8.07e-06	11382	15	95309676	TRUE	reported	textfile	0.00166669	18.9986	0.836
p__Tenericutes.id.3919	rs72901605	T	C	0.1859	-0.0841852	0.0178119	3.26e-06	10526	11	47103877	TRUE	reported	textfile	0.00211771	22.3341	0.8141
p__Tenericutes.id.3919	rs11890098	A	G	0.2555	0.074438	0.0153389	9.57e-07	11392	2	157532549	TRUE	reported	textfile	0.00206304	23.5466	0.7445
p__Tenericutes.id.3919	rs652651	A	G	0.2843	-0.0673627	0.014959	5.5e-06	11001	1	109844532	TRUE	reported	textfile	0.00183994	20.2748	0.7157
p__Tenericutes.id.3919	rs12674568	G	A	0.3678	0.0691853	0.0142612	1.6e-06	11392	8	59454665	TRUE	reported	textfile	0.00206167	23.5309	0.6322
p__Proteobacteria.id.2375	rs74757828	A	T	0.05765	0.0951285	0.0216921	9.25e-06	16634	8	89541526	TRUE	reported	textfile	0.00115483	19.2294	0.94235
p__Proteobacteria.id.2375	rs2532663	G	A	0.06262	-0.125578	0.0258034	7.47e-07	13013	10	119247234	TRUE	reported	textfile	0.0018168	23.6814	0.93738
p__Proteobacteria.id.2375	rs11126162	T	C	0.08847	-0.0770689	0.0187079	9.26e-06	18250	2	68086034	TRUE	reported	textfile	0.000929058	16.9692	0.91153
p__Proteobacteria.id.2375	rs6707783	C	T	0.1153	0.0849593	0.0187782	8.09e-06	17324	2	52053891	TRUE	reported	textfile	0.00118019	20.4674	0.8847
p__Proteobacteria.id.2375	rs4340090	C	T	0.1252	-0.0668162	0.0153387	9.99e-06	18250	12	130331764	TRUE	reported	textfile	0.00103865	18.973	0.8748
p__Proteobacteria.id.2375	rs922773	C	T	0.1402	-0.0803778	0.0157851	3.68e-07	18132	3	66318042	TRUE	reported	textfile	0.00142794	25.9256	0.8598
p__Proteobacteria.id.2375	rs11715072	G	A	0.2893	-0.0519289	0.0115246	6.9e-06	18249	3	53720793	TRUE	reported	textfile	0.00111133	20.3009	0.7107
p__Proteobacteria.id.2375	rs312757	C	G	0.2982	-0.0517269	0.0112854	4.84e-06	18250	17	68347701	TRUE	reported	textfile	0.00114984	21.0065	0.7018
p__Proteobacteria.id.2375	rs2347697	G	T	0.3181	0.0502281	0.0108968	4.27e-06	18248	7	134388240	TRUE	reported	textfile	0.00116299	21.2446	0.6819
p__Proteobacteria.id.2375	rs12467198	C	T	0.3419	0.0498267	0.011138	6.31e-06	18238	2	124872681	TRUE	reported	textfile	0.00109612	20.0108	0.6581
p__Proteobacteria.id.2375	rs10750258	A	C	0.3936	-0.0491248	0.010824	8.72e-06	18250	11	123997498	TRUE	reported	textfile	0.00112738	20.5957	0.6064
p__Proteobacteria.id.2375	rs12150865	C	T	0.4751	0.0511615	0.0106407	1.54e-06	17769	19	43505320	TRUE	reported	textfile	0.00129932	23.1151	0.5249
p__Proteobacteria.id.2375	rs3890996	T	G	0.5388	-0.0474614	0.0105645	6.95e-06	18120	22	20301800	TRUE	reported	textfile	0.00111261	20.1808	0.4612
p__Proteobacteria	rs73232724	T	C	0.0515544	0.16743	0.0367396	5.18e-06	7720	3	142541083	TRUE	reported	textfile	0.00268294	20.7626	0.948446
p__Proteobacteria	rs12598268	T	C	0.0704435	-0.160888	0.0324225	6.97e-07	7720	16	65088804	TRUE	reported	textfile	0.00317944	24.6172	0.929557
p__Proteobacteria	rs79965903	G	A	0.0738342	0.138401	0.031028	8.18e-06	7720	4	182085946	TRUE	reported	textfile	0.00257059	19.8909	0.926166
p__Proteobacteria	rs68010592	G	A	0.10202	-0.121611	0.0269624	6.47e-06	7720	4	8661140	TRUE	reported	textfile	0.00262825	20.3383	0.89798
p__Proteobacteria	rs12661131	T	C	0.109594	0.122143	0.0266441	4.56e-06	7720	6	42007468	TRUE	reported	textfile	0.0027148	21.0099	0.890406
p__Proteobacteria	rs10943379	G	T	0.198179	0.0932157	0.0205589	5.79e-06	7720	6	77482885	TRUE	reported	textfile	0.00265588	20.5527	0.801821
p__Proteobacteria	rs56046769	G	A	0.264284	0.0842378	0.0186731	6.45e-06	7720	16	86094479	TRUE	reported	textfile	0.00262918	20.3455	0.735716
p__Proteobacteria	rs35223586	G	A	0.453392	-0.0792222	0.0175504	6.36e-06	7720	17	1079174	TRUE	reported	textfile	0.00263244	20.3708	0.546608
p__Proteobacteria	rs857127	G	T	0.528904	0.0749198	0.0165775	6.2e-06	7720	1	57201691	TRUE	reported	textfile	0.00263869	20.4193	0.471096
p__Proteobacteria	rs11124978	G	T	0.70706	0.0841455	0.0183799	4.69e-06	7720	2	44388183	TRUE	reported	textfile	0.00270758	20.9538	0.29294
p__Proteobacteria	rs1447497	T	C	0.757996	0.0901888	0.0195661	4.04e-06	7720	2	205402370	TRUE	reported	textfile	0.00274464	21.2414	0.242004
p__Lentisphaerae.id.2238	rs45621736	A	G	0.06561	0.218149	0.0461084	2.76e-06	4097	20	61392681	TRUE	reported	textfile	0.00543392	22.3735	0.93439
p__Lentisphaerae.id.2238	rs60995569	T	G	0.08946	-0.16062	0.0336806	9.19e-06	4737	10	53930085	TRUE	reported	textfile	0.00477812	22.733	0.91054
p__Lentisphaerae.id.2238	rs73113483	T	A	0.1233	-0.131681	0.0288503	8.79e-06	4723	3	6223568	TRUE	reported	textfile	0.00439154	20.8239	0.8767
p__Lentisphaerae.id.2238	rs11770843	C	T	0.2594	0.111896	0.0234776	1.14e-06	4709	7	146795379	TRUE	reported	textfile	0.00480064	22.7056	0.7406
p__Firmicutes.id.1672	rs72771021	C	T	0.0497	-0.141357	0.0308303	5.12e-06	9068	10	13841631	TRUE	reported	textfile	0.00231291	21.0175	0.0497
p__Firmicutes.id.1672	rs10169367	T	C	0.05567	0.0924053	0.0179962	2.78e-06	18340	2	116716993	TRUE	reported	textfile	0.00143552	26.3624	0.94433
p__Firmicutes.id.1672	rs3792068	G	A	0.07952	0.0870653	0.0182421	1.36e-06	17812	2	231673225	TRUE	reported	textfile	0.00127724	22.7768	0.92048
p__Firmicutes.id.1672	rs7573799	C	G	0.1064	-0.0698446	0.0153935	8.05e-06	17859	2	80141964	TRUE	reported	textfile	0.00115142	20.5847	0.8936
p__Firmicutes.id.1672	rs2273429	A	G	0.1074	-0.0702112	0.0153063	9.26e-06	18337	14	52494072	TRUE	reported	textfile	0.00114616	21.039	0.8926
p__Firmicutes.id.1672	rs7247191	T	C	0.1382	-0.0713033	0.0157424	4.73e-06	18340	19	22899585	TRUE	reported	textfile	0.00111736	20.513	0.8618
p__Firmicutes.id.1672	rs8085381	G	A	0.1471	0.0647291	0.0146219	8.67e-06	18339	18	29328305	TRUE	reported	textfile	0.00106745	19.5948	0.8529
p__Firmicutes.id.1672	rs4750583	A	G	0.1819	0.0616007	0.0137936	5.79e-06	16934	10	15054765	TRUE	reported	textfile	0.00117637	19.9418	0.8181
p__Firmicutes.id.1672	rs12554342	G	C	0.2883	-0.0525703	0.0116908	6.81e-06	18332	9	116840801	TRUE	reported	textfile	0.0011018	20.2184	0.7117
p__Firmicutes.id.1672	rs7975768	C	G	0.3648	0.0512732	0.0109226	2.82e-06	17859	12	97374875	TRUE	reported	textfile	0.00123235	22.0332	0.6352
p__Firmicutes.id.1672	rs36111799	C	T	0.4264	-0.0480708	0.0105429	5.17e-06	18226	10	39136170	TRUE	reported	textfile	0.00113934	20.7869	0.5736
p__Firmicutes.id.1672	rs2009919	T	C	0.4493	0.0536457	0.0106294	4.95e-07	17859	17	11780026	TRUE	reported	textfile	0.00142421	25.4683	0.5507
p__Firmicutes.id.1672	rs3852931	C	T	0.4662	-0.0482086	0.0105	4.53e-06	18260	20	54087963	TRUE	reported	textfile	0.00115311	21.0778	0.5338
p__Firmicutes.id.1672	rs2547978	A	G	0.4841	0.0465802	0.0105075	8.57e-06	18338	5	98020298	TRUE	reported	textfile	0.00107051	19.6498	0.5159
p__Firmicutes.id.1672	rs2332027	G	A	0.5	-0.0482656	0.0104823	4.05e-06	18340	4	171672038	TRUE	reported	textfile	0.00115468	21.199	0.5
p__Firmicutes	rs35331298	C	A	0.496442	0.0779167	0.01614	1.38e-06	7738	4	177144431	TRUE	reported	textfile	0.00300273	23.2991	0.503558
p__Euryarchaeota.id.55	rs76029318	T	C	0.06461	0.214866	0.0438442	1.05e-06	3660	13	41963791	TRUE	reported	textfile	0.00651915	24.0035	0.93539
p__Euryarchaeota.id.55	rs34928225	T	C	0.07555	0.19977	0.0425421	4.33e-06	3483	6	146840876	TRUE	reported	textfile	0.0062911	22.038	0.92445
p__Euryarchaeota.id.55	rs6784384	A	G	0.08946	-0.187146	0.0406089	5.47e-06	3546	3	15049536	TRUE	reported	textfile	0.0059537	21.2263	0.91054
p__Euryarchaeota.id.55	rs56131665	G	A	0.09344	0.176759	0.0385787	5.3e-06	3736	5	178160975	TRUE	reported	textfile	0.00558764	20.9815	0.90656
p__Euryarchaeota.id.55	rs77658038	A	C	0.1173	-0.160157	0.0340856	4.75e-06	3810	6	16284785	TRUE	reported	textfile	0.00576121	22.0658	0.8827
p__Euryarchaeota.id.55	rs45498998	G	A	0.1849	-0.131882	0.029229	5.32e-06	3850	21	27368994	TRUE	reported	textfile	0.00526011	20.3479	0.8151
p__Euryarchaeota.id.55	rs6064552	T	C	0.1978	-0.123612	0.0275749	9.34e-06	3775	20	56042866	TRUE	reported	textfile	0.00529503	20.0845	0.8022
p__Euryarchaeota.id.55	rs7015093	G	A	0.2634	-0.118111	0.0264389	7.2e-06	3855	8	58018853	TRUE	reported	textfile	0.00515023	19.9466	0.7366
p__Euryarchaeota.id.55	rs7635189	G	A	0.331	0.119983	0.0259356	4.64e-06	3483	3	15591607	TRUE	reported	textfile	0.0061071	21.3895	0.669
p__Euryarchaeota.id.55	rs11022995	G	A	0.4533	-0.10373	0.0228889	7.73e-06	3864	11	13893667	TRUE	reported	textfile	0.00528711	20.5273	0.5467
p__Euryarchaeota.id.55	rs1869500	C	A	0.4682	-0.113943	0.0230304	9.87e-07	3858	2	125437070	TRUE	reported	textfile	0.00630469	24.4651	0.5318
p__Cyanobacteria.id.1500	rs76531781	T	C	0.0497	-0.231868	0.0493393	2.87e-06	3658	7	21647735	TRUE	reported	textfile	0.00600119	22.0728	0.0497
p__Cyanobacteria.id.1500	rs2314810	C	G	0.05467	-0.218257	0.0464571	4.25e-06	3934	17	26104110	TRUE	reported	textfile	0.00557912	22.0602	0.94533
p__Cyanobacteria.id.1500	rs584122	C	T	0.0666	-0.151774	0.0326827	4.23e-06	6922	6	48288456	TRUE	reported	textfile	0.00310581	21.5592	0.9334
p__Cyanobacteria.id.1500	rs12486770	A	T	0.1133	-0.126087	0.0267681	3.67e-06	6922	3	14283539	TRUE	reported	textfile	0.00319512	22.1811	0.8867
p__Cyanobacteria.id.1500	rs2585223	T	C	0.1531	0.111364	0.0247743	8.86e-06	6911	15	100880888	TRUE	reported	textfile	0.00291528	20.2006	0.8469
p__Cyanobacteria.id.1500	rs61972390	T	C	0.168	0.107346	0.0242469	9.11e-06	6486	13	100566758	TRUE	reported	textfile	0.0030128	19.594	0.832
p__Cyanobacteria.id.1500	rs789068	G	A	0.172	-0.111385	0.0212922	1.57e-07	7110	18	1008239	TRUE	reported	textfile	0.0038342	27.3584	0.828
p__Cyanobacteria.id.1500	rs12555298	G	A	0.175	0.0974327	0.0219351	8.09e-06	7096	9	110489551	TRUE	reported	textfile	0.00277274	19.7245	0.825
p__Cyanobacteria.id.1500	rs2553290	A	T	0.2197	0.0962131	0.0202617	3.61e-06	7113	4	37842537	TRUE	reported	textfile	0.00316003	22.5422	0.7803
p__Cyanobacteria.id.1500	rs7148504	G	T	0.3052	0.0800404	0.0176621	6.62e-06	7118	14	100168298	TRUE	reported	textfile	0.0028769	20.5311	0.6948
p__Bacteroidetes.id.905	rs73975615	G	A	0.01093	-0.207163	0.0442629	1.2e-06	3350	17	6461200	TRUE	reported	textfile	0.00649634	21.892	0.01093
p__Bacteroidetes.id.905	rs73512608	G	A	0.05268	-0.123117	0.0236743	2.54e-07	11350	13	70522683	TRUE	reported	textfile	0.00237713	27.0399	0.94732
p__Bacteroidetes.id.905	rs7157380	C	G	0.06064	0.0976108	0.0212844	3.13e-06	17298	14	59338832	TRUE	reported	textfile	0.00121437	21.0293	0.93936
p__Bacteroidetes.id.905	rs13291169	C	G	0.16	0.0700929	0.0148756	2.61e-06	17514	9	116888284	TRUE	reported	textfile	0.00126608	22.1998	0.84
p__Bacteroidetes.id.905	rs73846128	A	G	0.17	-0.0664262	0.0133481	4.78e-07	18335	3	89340254	TRUE	reported	textfile	0.00134887	24.7622	0.83
p__Bacteroidetes.id.905	rs7999780	G	A	0.2207	0.0543635	0.0124067	9.47e-06	18325	13	24963729	TRUE	reported	textfile	0.00104666	19.198	0.7793
p__Bacteroidetes.id.905	rs929878	C	T	0.2445	-0.0540001	0.0121526	6.51e-06	18335	16	74290641	TRUE	reported	textfile	0.00107573	19.7426	0.7555
p__Bacteroidetes.id.905	rs7546249	T	A	0.2455	-0.0569173	0.0118382	1.42e-06	18334	1	176792690	TRUE	reported	textfile	0.00125924	23.1136	0.7545
p__Bacteroidetes.id.905	rs79037	A	G	0.2604	-0.0549658	0.0120255	9.13e-06	18335	22	27433179	TRUE	reported	textfile	0.00113816	20.8897	0.7396
p__Bacteroidetes.id.905	rs6586324	T	C	0.4533	0.0477792	0.0105437	7.37e-06	18332	21	43942135	TRUE	reported	textfile	0.00111892	20.5327	0.5467
p__Actinobacteria.id.400	rs80124826	T	C	0.06262	-0.124191	0.0278566	8.75e-06	11999	2	239936384	TRUE	reported	textfile	0.00165372	19.8725	0.93738
p__Actinobacteria.id.400	rs75211493	G	A	0.07157	0.0840786	0.0184739	9.27e-06	16605	19	5300465	TRUE	reported	textfile	0.00124588	20.7111	0.92843
p__Actinobacteria.id.400	rs12528285	C	T	0.09443	0.0809469	0.0180784	5.69e-06	17990	6	92775210	TRUE	reported	textfile	0.00111318	20.0462	0.90557
p__Actinobacteria.id.400	rs74037001	G	A	0.1113	-0.0819391	0.0165334	6.71e-07	17179	14	23847194	TRUE	reported	textfile	0.00142772	24.5589	0.8887
p__Actinobacteria.id.400	rs6743026	T	C	0.174	0.0589446	0.0134622	9.88e-06	17875	2	102249583	TRUE	reported	textfile	0.00107138	19.1692	0.826
p__Actinobacteria.id.400	rs34284163	A	T	0.2008	-0.0603312	0.0136851	8.82e-06	17987	16	89248299	TRUE	reported	textfile	0.00107934	19.4329	0.7992
p__Actinobacteria.id.400	rs13192624	T	C	0.2783	-0.0522862	0.0117742	9.33e-06	17985	6	113129609	TRUE	reported	textfile	0.00109527	19.7179	0.7217
p__Actinobacteria.id.400	rs6496870	T	C	0.3549	0.0510777	0.0113809	4.62e-06	17990	15	92467422	TRUE	reported	textfile	0.00111839	20.1402	0.6451
p__Actinobacteria.id.400	rs4429415	C	T	0.3569	0.0581908	0.0111343	2.05e-07	17990	2	213756191	TRUE	reported	textfile	0.00151597	27.3106	0.6431
p__Actinobacteria.id.400	rs10871420	G	A	0.3598	0.0492363	0.0110731	8.79e-06	17990	16	81776276	TRUE	reported	textfile	0.00109779	19.7688	0.6402
p__Actinobacteria.id.400	rs1397793	G	A	0.3857	-0.0521387	0.0111587	3.74e-06	17782	5	90471451	TRUE	reported	textfile	0.00122624	21.8294	0.6143
p__Actinobacteria.id.400	rs55888705	A	G	0.3867	0.0534221	0.0109975	1.31e-06	17988	4	1517826	TRUE	reported	textfile	0.00131008	23.5941	0.6133
p__Actinobacteria.id.400	rs62448887	C	A	0.4314	-0.0517319	0.0107986	1.48e-06	17984	7	24471711	TRUE	reported	textfile	0.00127451	22.9475	0.5686
p__Actinobacteria.id.400	rs182549	C	T	0.4911	0.0846375	0.0114864	1.13e-13	17990	2	136616754	TRUE	reported	textfile	0.00300895	54.2884	0.5089
p__Actinobacteria.id.400	rs11766971	T	C	0.505	0.0476376	0.010646	9.4e-06	17987	7	155002747	TRUE	reported	textfile	0.00111194	20.0205	0.495
p__Actinobacteria.id.400	rs9833771	T	C	0.5577	0.0490077	0.0106564	4.07e-06	17990	3	32362998	TRUE	reported	textfile	0.00117426	21.1474	0.4423
o__Victivallales.id.2254	rs72640280	A	G	0.05368	0.220207	0.0486196	5.18e-06	3816	1	11943792	TRUE	reported	textfile	0.00534689	20.5027	0.94632
o__Victivallales.id.2254	rs77599476	A	G	0.06561	0.230292	0.0480168	1.86e-06	3722	20	61394262	TRUE	reported	textfile	0.00614212	22.9899	0.93439
o__Victivallales.id.2254	rs62570196	C	T	0.06859	-0.21635	0.0439866	1.08e-06	3712	9	111086170	TRUE	reported	textfile	0.0064751	24.1792	0.93141
o__Victivallales.id.2254	rs2031282	A	G	0.17	0.122369	0.0270329	4.38e-06	4734	13	20687179	TRUE	reported	textfile	0.00430972	20.4819	0.83
o__Victivallales.id.2254	rs2546105	A	T	0.2455	0.106187	0.023469	6.53e-06	4734	5	94692439	TRUE	reported	textfile	0.00430578	20.4631	0.7545
o__Victivallales.id.2254	rs35004924	C	A	0.2555	0.104148	0.0235649	6.42e-06	4701	7	146798566	TRUE	reported	textfile	0.00413791	19.5248	0.7445
o__Victivallales.id.2254	rs1002941	G	A	0.2793	0.105025	0.0233484	8.15e-06	4734	15	101242690	TRUE	reported	textfile	0.00425588	20.2249	0.7207
o__Verrucomicrobiales.id.4030	rs61779207	G	A	0.1779	-0.0758309	0.0167762	6.72e-06	11591	1	41074472	TRUE	reported	textfile	0.00175963	20.4283	0.8221
o__Verrucomicrobiales.id.4030	rs72663785	G	C	0.2654	0.0656219	0.0145509	7.41e-06	11864	4	95069794	TRUE	reported	textfile	0.00171135	20.3349	0.7346
o__Verrucomicrobiales.id.4030	rs11184341	G	C	0.2783	0.0655342	0.0142231	4.13e-06	11864	1	105422565	TRUE	reported	textfile	0.00178625	21.2264	0.7217
o__Selenomonadales.id.2165	rs71405394	G	A	0.05169	-0.114178	0.02405	2.17e-06	13861	15	101245088	TRUE	reported	textfile	0.00162343	22.5358	0.94831
o__Selenomonadales.id.2165	rs1649999	A	G	0.09742	0.0748989	0.0166458	7.58e-06	18036	10	80086072	TRUE	reported	textfile	0.00112128	20.2439	0.90258
o__Selenomonadales.id.2165	rs13086907	G	A	0.1998	0.0625312	0.0131735	1.95e-06	18163	3	142135117	TRUE	reported	textfile	0.00123898	22.5291	0.8002
o__Selenomonadales.id.2165	rs4463806	T	C	0.2038	-0.0543966	0.0129365	7.81e-06	18160	10	115597993	TRUE	reported	textfile	0.000972681	17.6791	0.7962
o__Selenomonadales.id.2165	rs60274479	T	C	0.2227	-0.0659623	0.0134137	1.16e-06	17610	16	21249925	TRUE	reported	textfile	0.00137132	24.1794	0.7773
o__Selenomonadales.id.2165	rs1643968	T	C	0.2803	-0.0565284	0.0112298	4.15e-07	18170	5	165266628	TRUE	reported	textfile	0.00139261	25.3362	0.7197
o__Selenomonadales.id.2165	rs4236917	C	G	0.3608	-0.0494249	0.0108385	4.15e-06	18165	8	41231340	TRUE	reported	textfile	0.00114347	20.7927	0.6392
o__Selenomonadales.id.2165	rs2834062	A	G	0.3648	0.0489057	0.0108842	8.44e-06	18171	21	34377485	TRUE	reported	textfile	0.00110986	20.1874	0.6352
o__Selenomonadales.id.2165	rs35797647	G	C	0.4771	0.0495832	0.0105656	2.47e-06	18171	7	22818102	TRUE	reported	textfile	0.00121053	22.0208	0.5229
o__Selenomonadales.id.2165	rs9423647	G	A	0.5149	0.047817	0.0105282	6.06e-06	18164	10	5579818	TRUE	reported	textfile	0.00113436	20.6257	0.4851
o__Rhodospirillales.id.2667	rs77468690	T	A	0.06461	0.140587	0.0308595	6.43e-06	7651	2	225495128	TRUE	reported	textfile	0.00270533	20.7492	0.93539
o__Rhodospirillales.id.2667	rs76784716	A	G	0.07157	0.136039	0.0284399	1.31e-06	8600	2	169033340	TRUE	reported	textfile	0.0026535	22.8755	0.92843
o__Rhodospirillales.id.2667	rs61933850	G	A	0.09046	0.164663	0.0360285	7e-06	6846	12	73139398	TRUE	reported	textfile	0.00304184	20.8819	0.90954
o__Rhodospirillales.id.2667	rs67973976	C	T	0.09245	0.119456	0.0262644	3.97e-06	8063	8	131958120	TRUE	reported	textfile	0.00255902	20.6812	0.90755
o__Rhodospirillales.id.2667	rs1035406	G	A	0.0994	-0.114725	0.0247994	4.07e-06	8585	5	119372737	TRUE	reported	textfile	0.00248664	21.396	0.9006
o__Rhodospirillales.id.2667	rs4278423	T	C	0.1064	0.105215	0.0233778	3.98e-06	8603	10	2670553	TRUE	reported	textfile	0.00234898	20.2511	0.8936
o__Rhodospirillales.id.2667	rs80346366	T	C	0.1123	-0.0992534	0.0222239	6.58e-06	8603	4	134246495	TRUE	reported	textfile	0.00231309	19.9411	0.8877
o__Rhodospirillales.id.2667	rs35936958	T	G	0.165	0.0987732	0.021626	6.9e-06	8146	15	61765468	TRUE	reported	textfile	0.00255428	20.8554	0.835
o__Rhodospirillales.id.2667	rs55876211	C	T	0.172	-0.0865002	0.0195197	7.87e-06	8596	3	84471266	TRUE	reported	textfile	0.0022793	19.6331	0.828
o__Rhodospirillales.id.2667	rs1366438	T	A	0.1918	0.087915	0.0193289	7.56e-06	8602	5	27939032	TRUE	reported	textfile	0.00239922	20.6829	0.8082
o__Rhodospirillales.id.2667	rs9813022	A	G	0.3022	-0.0830795	0.0162642	3.07e-07	8600	3	13726736	TRUE	reported	textfile	0.0030249	26.087	0.6978
o__Rhodospirillales.id.2667	rs4822789	G	C	0.3926	0.0727755	0.0159522	7.33e-06	8594	22	27173098	TRUE	reported	textfile	0.00241594	20.808	0.6074
o__Rhodospirillales.id.2667	rs11591293	G	T	0.4195	0.0722755	0.0158186	4.69e-06	8602	10	113419797	TRUE	reported	textfile	0.002421	20.8711	0.5805
o__Rhodospirillales.id.2667	rs13336560	C	T	0.4563	-0.0695313	0.0157065	9.75e-06	8112	16	88554243	TRUE	reported	textfile	0.00241005	19.5927	0.5437
o__Pasteurellales.id.3688	rs16970009	A	G	0.04374	0.187381	0.0429572	7.32e-06	4703	17	32862601	TRUE	reported	textfile	0.00402952	19.0194	0.04374
o__Pasteurellales.id.3688	rs78909003	T	C	0.0497	-0.241159	0.0498372	2.05e-06	3638	9	105650242	TRUE	reported	textfile	0.00639517	23.4025	0.0497
o__Pasteurellales.id.3688	rs73139353	A	C	0.06461	-0.222573	0.0484634	8.71e-06	4047	3	97972214	TRUE	reported	textfile	0.00518471	21.0815	0.93539
o__Pasteurellales.id.3688	rs40513	G	T	0.07952	0.11753	0.0260935	7.08e-06	8785	12	115491964	TRUE	reported	textfile	0.00230404	20.2831	0.92048
o__Pasteurellales.id.3688	rs55676407	G	A	0.09046	0.134301	0.0292184	3.41e-06	8020	5	26602662	TRUE	reported	textfile	0.00262741	21.122	0.90954
o__Pasteurellales.id.3688	rs62568866	T	A	0.0994	-0.118018	0.0259206	7.23e-06	8020	9	6818307	TRUE	reported	textfile	0.00257817	20.7252	0.9006
o__Pasteurellales.id.3688	rs12191680	C	G	0.165	0.102214	0.0197189	3.05e-07	9408	6	129224488	TRUE	reported	textfile	0.00284783	26.8632	0.835
o__Pasteurellales.id.3688	rs6972479	A	G	0.2425	-0.0781862	0.0175366	7.75e-06	8616	7	116918060	TRUE	reported	textfile	0.00230179	19.8733	0.7575
o__Pasteurellales.id.3688	rs9382510	C	T	0.2455	-0.0881865	0.0169965	2.48e-07	9410	6	55448491	TRUE	reported	textfile	0.0028527	26.915	0.7545
o__Pasteurellales.id.3688	rs7270573	C	G	0.4175	-0.068259	0.0150634	5.58e-06	9367	20	57286061	TRUE	reported	textfile	0.00218736	20.5295	0.5825
o__Pasteurellales.id.3688	rs4822728	T	C	0.4374	0.0685479	0.0149032	4.72e-06	9412	22	26891808	TRUE	reported	textfile	0.00224269	21.1512	0.5626
o__NB1n.id.3953	rs72671304	T	C	0.06958	0.172322	0.0370028	3.8e-06	4887	14	39425971	TRUE	reported	textfile	0.0044182	21.6787	0.93042
o__NB1n.id.3953	rs8126061	T	C	0.09543	-0.159135	0.0351904	7.36e-06	5089	20	3405239	TRUE	reported	textfile	0.0040023	20.4415	0.90457
o__NB1n.id.3953	rs11606187	A	G	0.1074	-0.154539	0.0326288	3.31e-06	5102	11	91589600	TRUE	reported	textfile	0.00437753	22.4236	0.8926
o__NB1n.id.3953	rs80270230	G	C	0.1322	0.176113	0.0393214	8.41e-06	4261	2	89331940	TRUE	reported	textfile	0.00468569	20.0503	0.8678
o__NB1n.id.3953	rs7088133	T	C	0.2266	-0.109626	0.0237486	4.38e-06	5106	10	127094471	TRUE	reported	textfile	0.00415589	21.3002	0.7734
o__NB1n.id.3953	rs11251023	C	T	0.33	0.104038	0.0206739	6.85e-07	5107	10	2095702	TRUE	reported	textfile	0.00493433	25.3146	0.67
o__NB1n.id.3953	rs267958	A	G	0.3429	0.0983878	0.0209682	2.93e-06	5107	5	10737997	TRUE	reported	textfile	0.00429264	22.0084	0.6571
o__NB1n.id.3953	rs62436710	T	C	0.3807	0.105603	0.0211541	5.67e-07	4773	7	1323524	TRUE	reported	textfile	0.00519411	24.9105	0.6193
o__NB1n.id.3953	rs13385922	T	C	0.4056	0.0929494	0.0201348	3.97e-06	5106	2	234081324	TRUE	reported	textfile	0.00415631	21.3024	0.5944
o__NB1n.id.3953	rs2172426	C	T	0.4473	-0.10212	0.0198947	3.17e-07	5099	8	18229020	TRUE	reported	textfile	0.00514072	26.3376	0.5527
o__MollicutesRF9.id.11579	rs62188991	G	C	0.1113	-0.110864	0.0241355	5.27e-06	9531	2	177374176	TRUE	reported	textfile	0.00220887	21.0949	0.8887
o__MollicutesRF9.id.11579	rs17361688	A	G	0.1123	0.08925	0.0202987	7.34e-06	10359	3	3771470	TRUE	reported	textfile	0.00186274	19.3284	0.8877
o__MollicutesRF9.id.11579	rs11779863	G	A	0.2068	-0.0772768	0.0172171	6.69e-06	10353	8	15406830	TRUE	reported	textfile	0.00194209	20.1417	0.7932
o__MollicutesRF9.id.11579	rs417270	T	C	0.2873	-0.0701464	0.0156608	5.81e-06	9971	1	109849144	TRUE	reported	textfile	0.00200804	20.0584	0.7127
o__MollicutesRF9.id.11579	rs13100746	C	T	0.4095	0.0638979	0.0142685	7.29e-06	10359	3	165846506	TRUE	reported	textfile	0.00193222	20.0507	0.5905
o__MollicutesRF9.id.11579	rs9885169	G	A	0.506	0.0643368	0.0142023	5.94e-06	9917	5	17439636	TRUE	reported	textfile	0.00206501	20.5169	0.494
o__MollicutesRF9.id.11579	rs7853673	G	A	0.5139	-0.0624389	0.0139833	6.73e-06	10359	9	116711241	TRUE	reported	textfile	0.00192106	19.9348	0.4861
o__Methanobacteriales.id.120	rs73457410	A	G	0.0666	0.21534	0.0436695	1.41e-06	3498	13	41956181	TRUE	reported	textfile	0.0069034	24.3021	0.9334
o__Methanobacteriales.id.120	rs12303159	A	C	0.07555	-0.223164	0.0486467	8.56e-06	3203	12	21336928	TRUE	reported	textfile	0.00652742	21.0316	0.92445
o__Methanobacteriales.id.120	rs62241835	G	T	0.09145	-0.203385	0.0417931	1.63e-06	3383	3	15013348	TRUE	reported	textfile	0.00695183	23.6687	0.90855
o__Methanobacteriales.id.120	rs73068003	G	T	0.1223	-0.15814	0.0351803	8.45e-06	3692	7	10773932	TRUE	reported	textfile	0.0054432	20.1953	0.8777
o__Methanobacteriales.id.120	rs11018664	A	G	0.341	0.109896	0.0250545	9e-06	3698	11	89347010	TRUE	reported	textfile	0.00517574	19.2291	0.659
o__Methanobacteriales.id.120	rs10202904	T	G	0.4672	-0.121754	0.0235357	3.01e-07	3695	2	125440268	TRUE	reported	textfile	0.00719054	26.747	0.5328
o__Lactobacillales.id.1800	rs111552159	C	G	0.06362	0.128854	0.0287397	8.31e-06	11312	4	184681021	TRUE	reported	textfile	0.00177388	20.0982	0.93638
o__Lactobacillales.id.1800	rs113280052	C	T	0.06362	-0.102167	0.0224553	5.78e-06	15758	5	174170255	TRUE	reported	textfile	0.00131193	20.6979	0.93638
o__Lactobacillales.id.1800	rs34989881	A	G	0.06561	0.113479	0.0246452	4.09e-06	12921	19	51959855	TRUE	reported	textfile	0.00163817	21.1982	0.93439
o__Lactobacillales.id.1800	rs11110282	A	G	0.06759	-0.10239	0.0217849	3.96e-06	15956	12	100585559	TRUE	reported	textfile	0.00138254	22.0875	0.93241
o__Lactobacillales.id.1800	rs74663707	C	T	0.07256	0.0982594	0.0224613	8.4e-06	15695	3	184371224	TRUE	reported	textfile	0.00121784	19.1348	0.92744
o__Lactobacillales.id.1800	rs2370086	G	T	0.08847	-0.0795453	0.018077	9.85e-06	17183	14	97527005	TRUE	reported	textfile	0.0011256	19.3608	0.91153
o__Lactobacillales.id.1800	rs78368499	T	C	0.09443	-0.100822	0.0217486	3.16e-06	16442	6	67572618	TRUE	reported	textfile	0.00130535	21.488	0.90557
o__Lactobacillales.id.1800	rs17708276	A	G	0.1282	-0.0835814	0.0166476	4.38e-07	17184	8	10199548	TRUE	reported	textfile	0.00146472	25.2038	0.8718
o__Lactobacillales.id.1800	rs12448994	T	C	0.159	0.0648458	0.0146543	7.63e-06	16525	16	989381	TRUE	reported	textfile	0.00118352	19.5785	0.841
o__Lactobacillales.id.1800	rs1962325	C	G	0.3191	0.0546878	0.0115069	1.96e-06	17274	3	4800550	TRUE	reported	textfile	0.00130587	22.5845	0.6809
o__Lactobacillales.id.1800	rs11627423	C	A	0.3897	0.0499263	0.0109744	5.09e-06	17275	14	33200623	TRUE	reported	textfile	0.00119663	20.6941	0.6103
o__Lactobacillales.id.1800	rs4028634	T	C	0.4254	0.0532915	0.01101	1.35e-06	17295	17	40835649	TRUE	reported	textfile	0.0013528	23.4257	0.5746
o__Lactobacillales	rs2332898	A	G	0.11767	0.155888	0.0348837	7.87e-06	4100	4	175395205	TRUE	reported	textfile	0.00484711	19.9602	0.88233
o__Lactobacillales	rs10077941	A	G	0.119116	-0.162392	0.0344479	2.43e-06	4100	5	141911176	TRUE	reported	textfile	0.00539103	22.2122	0.880884
o__Lactobacillales	rs6769257	T	C	0.13366	-0.157211	0.0330443	1.96e-06	4100	3	118401982	TRUE	reported	textfile	0.0054903	22.6235	0.86634
o__Lactobacillales	rs1960416	T	C	0.175817	0.13484	0.029836	6.2e-06	4100	8	18785706	TRUE	reported	textfile	0.00495696	20.4148	0.824183
o__Lactobacillales	rs12889801	T	C	0.498558	-0.101056	0.0226416	8.07e-06	4100	14	38756561	TRUE	reported	textfile	0.00483528	19.9113	0.501442
o__Lactobacillales	rs6586240	C	T	0.617679	0.110905	0.0242728	4.9e-06	4100	21	43025515	TRUE	reported	textfile	0.0050661	20.8666	0.382321
o__Gastranaerophilales.id.1591	rs6773199	A	G	0.1123	-0.14963	0.0286206	1.37e-07	5766	3	14268381	TRUE	reported	textfile	0.00471795	27.3231	0.8877
o__Gastranaerophilales.id.1591	rs16851659	G	C	0.3887	-0.0895168	0.0186555	1.27e-06	5875	1	230523039	TRUE	reported	textfile	0.0039038	23.0169	0.6113
o__Gastranaerophilales.id.1591	rs7859354	T	C	0.4264	0.0888125	0.0185251	1.89e-06	5878	9	115976445	TRUE	reported	textfile	0.00389494	22.9762	0.5736
o__Erysipelotrichales.id.2148	rs17530232	A	G	0.07654	0.10305	0.0224648	2.79e-06	16622	13	40385457	TRUE	reported	textfile	0.00126433	21.0397	0.92346
o__Erysipelotrichales.id.2148	rs79329601	T	C	0.09742	-0.0929742	0.0194034	1.4e-06	16874	18	5827643	TRUE	reported	textfile	0.00135882	22.9572	0.90258
o__Erysipelotrichales.id.2148	rs10144017	A	G	0.1143	0.0687138	0.016077	8.5e-06	18217	14	80359465	TRUE	reported	textfile	0.00100176	18.2653	0.8857
o__Erysipelotrichales.id.2148	rs62504403	C	T	0.2356	0.0681159	0.0127883	1.12e-07	16981	8	38803551	TRUE	reported	textfile	0.00166794	28.3673	0.7644
o__Erysipelotrichales.id.2148	rs10781552	C	T	0.3121	-0.0552212	0.0116074	2.33e-06	17789	10	133897233	TRUE	reported	textfile	0.00127068	22.6304	0.6879
o__Erysipelotrichales.id.2148	rs290833	T	G	0.3688	-0.0497374	0.0111376	8.03e-06	17789	1	97457427	TRUE	reported	textfile	0.0011198	19.9402	0.6312
o__Erysipelotrichales.id.2148	rs2300778	A	G	0.4076	0.051538	0.0106776	1.37e-06	18216	3	195790737	TRUE	reported	textfile	0.00127733	23.2951	0.5924
o__Erysipelotrichales.id.2148	rs1884466	C	T	0.4513	-0.0475363	0.0106939	9.53e-06	18205	1	64139196	TRUE	reported	textfile	0.00108423	19.7576	0.5487
o__Enterobacteriales.id.3468	rs111229068	A	T	0.1054	0.110561	0.0241719	3.65e-06	12350	11	2563450	TRUE	reported	textfile	0.00169114	20.9176	0.8946
o__Enterobacteriales.id.3468	rs80319214	C	G	0.1153	0.0990404	0.0215877	6.95e-06	12641	2	4015933	TRUE	reported	textfile	0.00166229	21.0446	0.8847
o__Enterobacteriales.id.3468	rs11026530	T	C	0.1342	0.0822408	0.0186379	9.43e-06	13485	11	22379097	TRUE	reported	textfile	0.00144179	19.4678	0.8658
o__Enterobacteriales.id.3468	rs504442	T	G	0.1392	0.084159	0.0189479	5.17e-06	13578	18	55145547	TRUE	reported	textfile	0.00145082	19.7249	0.8608
o__Enterobacteriales.id.3468	rs78143293	A	G	0.1441	-0.0848521	0.0170415	1.2e-06	13572	18	57672335	TRUE	reported	textfile	0.00182336	24.7882	0.8559
o__Enterobacteriales.id.3468	rs7271805	A	C	0.3569	0.0592577	0.0129625	4.77e-06	13513	20	55339330	TRUE	reported	textfile	0.00154414	20.8951	0.6431
o__Desulfovibrionales.id.3156	rs4506934	C	T	0.1123	-0.0953383	0.0201367	2.43e-06	15037	17	2856662	TRUE	reported	textfile	0.0014885	22.413	0.8877
o__Desulfovibrionales.id.3156	rs55744759	A	G	0.1163	-0.0773942	0.0170877	9.02e-06	15144	8	57867671	TRUE	reported	textfile	0.00135277	20.5114	0.8837
o__Desulfovibrionales.id.3156	rs62020470	A	G	0.2594	-0.0573633	0.0129462	7.51e-06	15144	15	96161065	TRUE	reported	textfile	0.00129473	19.6303	0.7406
o__Desulfovibrionales.id.3156	rs11599763	T	C	0.3897	-0.0554862	0.0117486	2.61e-06	15144	10	11855599	TRUE	reported	textfile	0.00147067	22.3017	0.6103
o__Desulfovibrionales.id.3156	rs9928243	C	A	0.4254	-0.0544713	0.0117811	3.97e-06	15143	16	71541641	TRUE	reported	textfile	0.00140974	21.3751	0.5746
o__Desulfovibrionales.id.3156	rs186073	T	C	0.4274	0.0529219	0.0118542	8.74e-06	14841	3	31133401	TRUE	reported	textfile	0.00134117	19.9283	0.5726
o__Desulfovibrionales.id.3156	rs3935584	C	T	0.496	-0.0524466	0.0115749	7.2e-06	15142	2	233929283	TRUE	reported	textfile	0.00135404	20.5279	0.504
o__Coriobacteriales.id.810	rs80046645	C	G	0.04076	0.25584	0.0561995	4.66e-06	3204	5	459415	TRUE	reported	textfile	0.00642656	20.7109	0.04076
o__Coriobacteriales.id.810	rs3025411	A	G	0.1044	0.0926543	0.0209468	8.27e-06	15671	9	136512906	TRUE	reported	textfile	0.00124697	19.5632	0.8956
o__Coriobacteriales.id.810	rs12974142	G	A	0.1083	0.0789796	0.0177205	8.51e-06	17413	19	52895166	TRUE	reported	textfile	0.00113949	19.8623	0.8917
o__Coriobacteriales.id.810	rs76779974	C	G	0.1123	0.0774888	0.0171877	5.63e-06	16419	5	125460084	TRUE	reported	textfile	0.0012364	20.3231	0.8877
o__Coriobacteriales.id.810	rs7898585	T	C	0.1262	0.0731501	0.0164186	5.25e-06	17691	10	5644995	TRUE	reported	textfile	0.00112078	19.8477	0.8738
o__Coriobacteriales.id.810	rs11656361	A	C	0.1292	0.0773006	0.017553	8.02e-06	16665	17	8121332	TRUE	reported	textfile	0.0011624	19.3915	0.8708
o__Coriobacteriales.id.810	rs7078773	T	C	0.1372	0.076006	0.0155861	1.12e-06	17689	10	65801279	TRUE	reported	textfile	0.00134256	23.7778	0.8628
o__Coriobacteriales.id.810	rs67561917	A	G	0.1421	-0.0714367	0.0154113	5.39e-06	17333	20	62072077	TRUE	reported	textfile	0.00123809	21.4838	0.8579
o__Coriobacteriales.id.810	rs1816223	A	G	0.2107	-0.0586265	0.0129006	4.84e-06	17688	12	11494021	TRUE	reported	textfile	0.00116623	20.65	0.7893
o__Coriobacteriales.id.810	rs7540303	C	T	0.4215	0.0483227	0.0109062	9.62e-06	17691	1	179629191	TRUE	reported	textfile	0.00110847	19.6295	0.5785
o__Clostridiales.id.1863	rs290772	G	A	0.06163	0.084254	0.0196297	1e-05	17129	2	102126220	TRUE	reported	textfile	0.00107437	18.4205	0.93837
o__Clostridiales.id.1863	rs72738886	T	C	0.07753	0.0865333	0.0190392	8.42e-06	16934	5	35770550	TRUE	reported	textfile	0.00121837	20.6546	0.92247
o__Clostridiales.id.1863	rs6815608	T	C	0.08449	0.104089	0.0210883	3.72e-07	16731	4	152131744	TRUE	reported	textfile	0.00145403	24.3598	0.91551
o__Clostridiales.id.1863	rs1497088	C	G	0.1083	-0.0698536	0.0153003	9.14e-06	18340	14	52495727	TRUE	reported	textfile	0.00113524	20.8417	0.8917
o__Clostridiales.id.1863	rs7667168	C	T	0.1312	0.0655561	0.0149006	9.1e-06	18340	4	161522527	TRUE	reported	textfile	0.00105429	19.354	0.8688
o__Clostridiales.id.1863	rs1842454	G	A	0.2068	-0.0543676	0.012734	9.92e-06	18340	5	105060362	TRUE	reported	textfile	0.000992932	18.2265	0.7932
o__Clostridiales.id.1863	rs6442336	C	T	0.2435	-0.0547729	0.0124169	9.63e-06	18333	3	12870886	TRUE	reported	textfile	0.00106025	19.456	0.7565
o__Clostridiales.id.1863	rs112334273	G	A	0.2455	0.0639383	0.0127404	4.07e-07	18217	21	40703251	TRUE	reported	textfile	0.00138063	25.1829	0.7545
o__Clostridiales.id.1863	rs72915163	T	C	0.2654	-0.0580246	0.0120558	1.39e-06	18317	18	48792829	TRUE	reported	textfile	0.00126308	23.1626	0.7346
o__Clostridiales.id.1863	rs10774377	A	G	0.334	0.0523003	0.0113859	3.81e-06	18330	12	5942519	TRUE	reported	textfile	0.00114977	21.0972	0.666
o__Clostridiales.id.1863	rs13179700	T	C	0.3549	0.0510953	0.0109569	3.52e-06	18338	5	149077788	TRUE	reported	textfile	0.00118446	21.744	0.6451
o__Burkholderiales.id.2874	rs72747231	C	G	0.04175	-0.133729	0.0290738	3.76e-06	11315	9	84206018	TRUE	reported	textfile	0.00186629	21.1528	0.04175
o__Burkholderiales.id.2874	rs1511453	A	G	0.06362	0.0910999	0.0199479	8e-06	17032	4	23588462	TRUE	reported	textfile	0.00122305	20.854	0.93638
o__Burkholderiales.id.2874	rs78428620	T	C	0.08052	-0.101893	0.0203427	5.28e-07	16136	20	30591039	TRUE	reported	textfile	0.00155238	25.0851	0.91948
o__Burkholderiales.id.2874	rs11683769	T	A	0.2087	0.0642525	0.0131816	9.92e-07	16989	2	239892208	TRUE	reported	textfile	0.00139658	23.7569	0.7913
o__Burkholderiales.id.2874	rs2367850	G	C	0.2207	0.06333	0.0130595	1.24e-06	16664	3	193456274	TRUE	reported	textfile	0.0014092	23.5133	0.7793
o__Burkholderiales.id.2874	rs9964679	A	G	0.3101	0.052509	0.011504	6.06e-06	17097	18	26569901	TRUE	reported	textfile	0.0012171	20.8316	0.6899
o__Burkholderiales.id.2874	rs2528680	T	C	0.3936	-0.0489022	0.0109281	6.59e-06	17097	7	111287998	TRUE	reported	textfile	0.00116987	20.0223	0.6064
o__Burkholderiales.id.2874	rs1410861	G	A	0.4215	0.0500357	0.0110575	6.2e-06	17096	1	153238503	TRUE	reported	textfile	0.00119627	20.4736	0.5785
o__Burkholderiales.id.2874	rs7324740	G	A	0.4394	-0.0512362	0.0112919	5.14e-06	17096	13	58696106	TRUE	reported	textfile	0.00120282	20.5857	0.5606
o__Burkholderiales	rs9652659	A	G	0.0919015	0.125943	0.0285003	9.92e-06	7586	16	86113415	TRUE	reported	textfile	0.00256756	19.5225	0.908099
o__Burkholderiales	rs4711841	C	G	0.384336	-0.0736587	0.0166717	9.95e-06	7586	6	12818142	TRUE	reported	textfile	0.00256659	19.5151	0.615664
o__Burkholderiales	rs4895929	T	C	0.386573	-0.0750869	0.0168552	8.4e-06	7586	6	132458419	TRUE	reported	textfile	0.00260922	19.8401	0.613427
o__Bifidobacteriales.id.432	rs6899771	A	G	0.09543	-0.0914312	0.0202604	7.28e-06	14150	6	97406220	TRUE	reported	textfile	0.00143719	20.3626	0.90457
o__Bifidobacteriales.id.432	rs56108664	T	C	0.1849	0.0745679	0.0157213	1.37e-06	14041	5	537890	TRUE	reported	textfile	0.00159968	22.4938	0.8151
o__Bifidobacteriales.id.432	rs540489	T	G	0.2336	-0.0632518	0.013817	5.37e-06	14688	17	72897722	TRUE	reported	textfile	0.00142475	20.9538	0.7664
o__Bifidobacteriales.id.432	rs7588568	A	C	0.2813	-0.060716	0.0130605	3.73e-06	14913	2	189805077	TRUE	reported	textfile	0.00144708	21.6086	0.7187
o__Bifidobacteriales.id.432	rs2349959	T	A	0.2972	0.0555629	0.0126387	9.28e-06	14915	4	161211627	TRUE	reported	textfile	0.00129412	19.3243	0.7028
o__Bifidobacteriales.id.432	rs10831953	G	A	0.333	0.0537537	0.0123746	9.95e-06	14915	11	13098051	TRUE	reported	textfile	0.00126352	18.8668	0.667
o__Bifidobacteriales.id.432	rs1446585	G	A	0.4612	0.111859	0.0127514	4.82e-18	14795	2	136407479	TRUE	reported	textfile	0.00517441	76.9432	0.5388
o__Bacteroidales.id.913	rs12938514	A	G	0.01392	-0.199979	0.0416024	1.42e-06	3350	17	6460281	TRUE	reported	textfile	0.0068502	23.0926	0.01392
o__Bacteroidales.id.913	rs2150960	C	G	0.05268	-0.118669	0.0236877	7.16e-07	11349	13	70517417	TRUE	reported	textfile	0.00220653	25.0929	0.94732
o__Bacteroidales.id.913	rs4146051	A	G	0.05567	-0.107377	0.0245661	8.76e-06	11372	2	213189994	TRUE	reported	textfile	0.00167719	19.1017	0.94433
o__Bacteroidales.id.913	rs72706335	T	C	0.06561	-0.22241	0.0493458	7.66e-06	3819	1	157495438	TRUE	reported	textfile	0.00529119	20.3039	0.93439
o__Bacteroidales.id.913	rs79585701	A	C	0.1292	0.0646823	0.0149628	9.99e-06	18334	8	13110185	TRUE	reported	textfile	0.00101823	18.6851	0.8708
o__Bacteroidales.id.913	rs74937713	T	A	0.1839	-0.0634567	0.0132218	1.25e-06	18326	3	89308895	TRUE	reported	textfile	0.00125533	23.0317	0.8161
o__Bacteroidales	rs6810950	T	G	0.191893	0.0914667	0.0206999	9.93e-06	7737	4	177141265	TRUE	reported	textfile	0.00251721	19.5198	0.808107
o__Bacillales.id.1674	rs4617108	A	G	0.06064	0.248861	0.0525929	1.98e-06	3018	7	49423832	TRUE	reported	textfile	0.00736427	22.3754	0.93936
o__Bacillales.id.1674	rs11034576	A	G	0.07952	0.205765	0.0453311	8.86e-06	3076	11	38085711	TRUE	reported	textfile	0.0066537	20.5905	0.92048
o__Bacillales.id.1674	rs12522021	T	A	0.09245	0.174339	0.0400515	7.6e-06	3235	5	78856074	TRUE	reported	textfile	0.00582291	18.9357	0.90755
o__Bacillales.id.1674	rs74887130	C	G	0.1322	-0.192166	0.0358817	1.16e-07	3218	21	28684912	TRUE	reported	textfile	0.00883418	28.6639	0.8678
o__Bacillales.id.1674	rs1287018	G	A	0.16	0.141125	0.0319309	9.87e-06	3207	20	5826474	TRUE	reported	textfile	0.0060541	19.5216	0.84
o__Bacillales.id.1674	rs74420793	A	G	0.162	-0.164413	0.0353763	3.07e-06	3077	4	127766709	TRUE	reported	textfile	0.00697078	21.5856	0.838
o__Bacillales.id.1674	rs11844714	A	G	0.163	-0.143245	0.0320272	5.06e-06	3239	14	49001226	TRUE	reported	textfile	0.00613816	19.992	0.837
o__Bacillales.id.1674	rs62640857	A	G	0.1839	0.148238	0.0326455	4.49e-06	3235	12	69332975	TRUE	reported	textfile	0.00633339	20.6064	0.8161
o__Bacillales.id.1674	rs11207728	G	A	0.2028	-0.14455	0.0316912	5.73e-06	3239	1	61827534	TRUE	reported	textfile	0.00638219	20.7918	0.7972
o__Bacillales.id.1674	rs10233278	T	C	0.4125	-0.116319	0.0248527	3.51e-06	3239	7	117496144	TRUE	reported	textfile	0.00671757	21.8918	0.5875
o__Bacillales.id.1674	rs10410917	T	C	0.5964	0.11471	0.0250025	5.57e-06	3239	19	14970441	TRUE	reported	textfile	0.00645675	21.0363	0.4036
o__Actinomycetales.id.420	rs58484246	T	C	0.326	0.075828	0.0168997	6.67e-06	7711	15	29850991	TRUE	reported	textfile	0.00260411	20.1275	0.674
o__Actinomycetales	rs7334276	C	T	0.152166	0.196266	0.0428465	4.63e-06	2367	13	43399563	TRUE	reported	textfile	0.00878674	20.9648	0.847834
o__Actinomycetales	rs13236023	A	G	0.438839	0.136667	0.0305984	7.95e-06	2367	7	21591664	TRUE	reported	textfile	0.00835767	19.9325	0.561161
o__Actinomycetales	rs4635140	A	G	0.615857	-0.143432	0.0317851	6.4e-06	2367	12	2851603	TRUE	reported	textfile	0.00852958	20.346	0.384143
g__Victivallis.id.2256	rs12512543	A	C	0.1213	-0.178036	0.0374344	2.54e-06	3239	4	9608445	TRUE	reported	textfile	0.0069349	22.605	0.8787
g__Victivallis.id.2256	rs592514	T	A	0.1282	-0.181449	0.0391678	2.6e-06	3241	9	136309841	TRUE	reported	textfile	0.00657818	21.4478	0.8718
g__Victivallis.id.2256	rs342302	A	G	0.159	-0.152754	0.0351572	8.16e-06	3265	7	106378229	TRUE	reported	textfile	0.0057487	18.8665	0.841
g__Victivallis.id.2256	rs4396289	C	T	0.16	-0.158103	0.0315241	6.54e-07	3263	11	9316730	TRUE	reported	textfile	0.00764967	25.1379	0.84
g__Victivallis.id.2256	rs1882775	A	G	0.2237	-0.13827	0.031273	8.73e-06	3258	21	40405606	TRUE	reported	textfile	0.00596445	19.5368	0.7763
g__Victivallis.id.2256	rs173120	T	C	0.2455	0.13381	0.0290127	7.65e-06	3263	13	72876881	TRUE	reported	textfile	0.00647679	21.2585	0.7545
g__Victivallis.id.2256	rs11899949	G	A	0.2773	0.130568	0.0276239	2.77e-06	3258	2	38049069	TRUE	reported	textfile	0.00681057	22.3273	0.7227
g__Victivallis.id.2256	rs911666	T	C	0.3052	-0.118576	0.0263146	7.65e-06	3267	14	96071125	TRUE	reported	textfile	0.00617673	20.2924	0.6948
g__Victivallis.id.2256	rs6445926	G	C	0.3966	0.117031	0.0249764	2.96e-06	3267	3	57723877	TRUE	reported	textfile	0.00667549	21.942	0.6034
g__Victivallis.id.2256	rs2546432	T	C	0.4662	-0.110803	0.0249655	9.93e-06	3266	5	180579462	TRUE	reported	textfile	0.0059951	19.686	0.5338
g__Victivallis.id.2256	rs4895919	T	C	0.4821	-0.116918	0.0247515	2.75e-06	3254	6	131630319	TRUE	reported	textfile	0.00681034	22.2991	0.5179
g__Victivallis.id.2256	rs7314815	G	A	0.503	0.120827	0.0246616	8.54e-07	3263	12	102525047	TRUE	reported	textfile	0.00730273	23.9894	0.497
g__Veillonella.id.2198	rs55807413	A	G	0.09742	0.107329	0.0237633	5.51e-06	8610	11	2956783	TRUE	reported	textfile	0.00236369	20.3949	0.90258
g__Veillonella.id.2198	rs7359080	C	A	0.1272	-0.135391	0.030352	7.4e-06	6189	14	106939916	TRUE	reported	textfile	0.00320472	19.8913	0.8728
g__Veillonella.id.2198	rs11141494	G	A	0.1948	-0.0783421	0.0174393	9.75e-06	9291	9	89306305	TRUE	reported	textfile	0.00216736	20.1763	0.8052
g__Veillonella.id.2198	rs7645873	A	T	0.2833	0.0761385	0.0164228	3.12e-06	9286	3	125544032	TRUE	reported	textfile	0.00230932	21.4894	0.7167
g__Veillonella.id.2198	rs11614532	G	C	0.3052	0.0744538	0.0165214	7.13e-06	8411	12	129984555	TRUE	reported	textfile	0.00240871	20.3037	0.6948
g__Veillonella.id.2198	rs1882878	A	G	0.3062	-0.0768966	0.0163908	2.98e-06	9282	21	30010673	TRUE	reported	textfile	0.0023656	22.0049	0.6938
g__Veillonella.id.2198	rs12679709	C	G	0.3211	-0.0793499	0.0164818	1.78e-06	9290	8	13253770	TRUE	reported	textfile	0.00248878	23.1735	0.6789
g__Veillonella.id.2198	rs62376424	C	T	0.334	-0.0762216	0.0163499	3.65e-06	8999	5	119914285	TRUE	reported	textfile	0.00240926	21.7284	0.666
g__Veillonella.id.2198	rs2013594	T	C	0.3579	-0.0720698	0.0155153	3.42e-06	9283	11	44302154	TRUE	reported	textfile	0.00231894	21.5721	0.6421
g__Veillonella.id.2198	rs742016	A	G	0.4235	-0.0688571	0.0149769	4.66e-06	9279	22	45604800	TRUE	reported	textfile	0.00227281	21.1329	0.5765
g__Veillonella.id.2198	rs6656807	A	G	0.4245	0.0703062	0.0153954	5.5e-06	8999	1	178945043	TRUE	reported	textfile	0.0023121	20.8502	0.5755
g__Veillonella	rs7159466	T	A	0.0719354	0.26032	0.0562116	3.64e-06	2534	14	62519026	TRUE	reported	textfile	0.00839261	21.4299	0.928065
g__Veillonella	rs4462945	T	C	0.086454	0.232309	0.0513481	6.06e-06	2534	3	10271265	TRUE	reported	textfile	0.00801279	20.4523	0.913546
g__Veillonella	rs72743290	T	C	0.0996657	0.234635	0.0496037	2.24e-06	2534	1	205234393	TRUE	reported	textfile	0.00875254	22.3571	0.900334
g__Veillonella	rs9847942	A	G	0.101421	-0.214949	0.0461112	3.14e-06	2534	3	32349650	TRUE	reported	textfile	0.00850246	21.7128	0.898579
g__Veillonella	rs3000817	T	C	0.264232	0.157754	0.0323534	1.08e-06	2534	1	227590739	TRUE	reported	textfile	0.00929524	23.7564	0.735768
g__Veillonella	rs2535959	C	A	0.410513	0.143092	0.0298528	1.64e-06	2534	7	152617231	TRUE	reported	textfile	0.0089853	22.957	0.589487
g__Veillonella	rs12978412	T	C	0.642572	0.131438	0.029497	8.35e-06	2534	19	47945391	TRUE	reported	textfile	0.00777484	19.8402	0.357428
g__unknowng__id.959	rs66473610	T	G	0.07853	0.181405	0.0401061	8.79e-06	4059	7	22843553	TRUE	reported	textfile	0.00501503	20.4485	0.92147
g__unknowng__id.959	rs2831909	T	C	0.1024	0.132488	0.0306785	5.9e-06	4868	21	29955973	TRUE	reported	textfile	0.00381655	18.6425	0.8976
g__unknowng__id.959	rs75285799	T	C	0.1233	0.132213	0.0275812	3.25e-06	4867	1	159508009	TRUE	reported	textfile	0.00469912	22.9692	0.8767
g__unknowng__id.959	rs115909738	A	C	0.1551	-0.134627	0.0297761	6.49e-06	4866	15	61402485	TRUE	reported	textfile	0.00418346	20.4338	0.8449
g__unknowng__id.959	rs12261792	T	G	0.1869	-0.113723	0.0256243	9.57e-06	4868	10	11909896	TRUE	reported	textfile	0.00402987	19.6887	0.8131
g__unknowng__id.959	rs13165831	A	G	0.2386	-0.120653	0.0243306	9.81e-07	4294	5	79470160	TRUE	reported	textfile	0.00569419	24.5794	0.7614
g__unknowng__id.959	rs474008	T	A	0.2674	-0.102406	0.0231025	7.12e-06	4565	3	8963324	TRUE	reported	textfile	0.00428577	19.6402	0.7326
g__unknowng__id.959	rs2199860	C	G	0.2893	0.121445	0.0222909	6.64e-08	4864	4	58800779	TRUE	reported	textfile	0.00606555	29.6707	0.7107
g__unknowng__id.959	rs56210598	C	G	0.3032	-0.11152	0.0225689	9.12e-07	4565	6	1605241	TRUE	reported	textfile	0.0053202	24.4059	0.6968
g__unknowng__id.959	rs1969793	G	A	0.3042	0.102671	0.0218939	3.26e-06	4868	13	103561362	TRUE	reported	textfile	0.00449717	21.9821	0.6958
g__unknowng__id.959	rs9534068	A	G	0.3549	0.098738	0.0211319	3.07e-06	4862	13	45802607	TRUE	reported	textfile	0.00447023	21.8229	0.6451
g__unknowng__id.959	rs10892421	C	T	0.3946	-0.103858	0.0213953	1.39e-06	4565	11	119498403	TRUE	reported	textfile	0.00513528	23.5532	0.6054
g__unknowng__id.959	rs4766410	C	T	0.4076	0.0969305	0.0212237	5.34e-06	4565	12	1765779	TRUE	reported	textfile	0.0045484	20.8492	0.5924
g__unknowng__id.959	rs2317372	C	T	0.4294	-0.0946411	0.0210788	7.93e-06	4565	8	57438932	TRUE	reported	textfile	0.00439655	20.15	0.5706
g__unknowng__id.959	rs11691923	G	A	0.4563	-0.0923453	0.0206883	8.35e-06	4862	2	157246935	TRUE	reported	textfile	0.00408121	19.916	0.5437
g__unknowng__id.826	rs55922055	T	C	0.03976	-0.239699	0.0476043	2.28e-07	4010	2	3658278	TRUE	reported	textfile	0.00628289	25.341	0.03976
g__unknowng__id.826	rs7935794	C	G	0.05765	-0.127424	0.0274066	3.1e-06	10767	11	62499044	TRUE	reported	textfile	0.00200366	21.6127	0.94235
g__unknowng__id.826	rs9571849	T	C	0.06561	0.137141	0.0317376	8.12e-06	8407	13	68440424	TRUE	reported	textfile	0.00221607	18.6674	0.93439
g__unknowng__id.826	rs740358	G	T	0.07455	-0.130157	0.0264763	9.18e-07	11975	7	112149857	TRUE	reported	textfile	0.00201404	24.1628	0.92545
g__unknowng__id.826	rs116151565	A	G	0.09443	0.111567	0.024565	6.2e-06	13128	8	128668364	TRUE	reported	textfile	0.00156876	20.624	0.90557
g__unknowng__id.826	rs13147561	A	G	0.09742	-0.0993127	0.0227994	9.57e-06	12632	4	62227193	TRUE	reported	textfile	0.00149982	18.9712	0.90258
g__unknowng__id.826	rs11257188	A	C	0.1004	-0.109509	0.0225832	1.85e-06	13282	10	6237156	TRUE	reported	textfile	0.00176724	23.5106	0.8996
g__unknowng__id.826	rs6431586	A	G	0.1203	-0.0954152	0.0205715	2.72e-06	13205	2	234119635	TRUE	reported	textfile	0.00162651	21.5098	0.8797
g__unknowng__id.826	rs72846345	T	C	0.1282	0.0877661	0.0190903	2.58e-06	13281	2	134186590	TRUE	reported	textfile	0.00158894	21.1332	0.8718
g__unknowng__id.826	rs142372196	A	G	0.1561	-0.0736201	0.0160907	5.44e-06	13200	13	84660104	TRUE	reported	textfile	0.00158336	20.9303	0.8439
g__unknowng__id.826	rs999857	G	A	0.1928	0.0763115	0.0165827	5.24e-06	13279	4	178291192	TRUE	reported	textfile	0.00159225	21.174	0.8072
g__unknowng__id.826	rs599752	C	T	0.2515	-0.0630207	0.0137964	4.06e-06	13281	19	39539911	TRUE	reported	textfile	0.00156863	20.8625	0.7485
g__unknowng__id.826	rs66494181	T	G	0.2594	0.0683789	0.0145098	2.43e-06	13128	2	174484907	TRUE	reported	textfile	0.00168883	22.2051	0.7406
g__unknowng__id.826	rs10060821	T	C	0.2773	0.0624208	0.0140818	9e-06	13275	5	83419996	TRUE	reported	textfile	0.00147797	19.6462	0.7227
g__unknowng__id.826	rs10782329	C	T	0.2913	0.0602791	0.0137552	7.9e-06	12859	6	153780607	TRUE	reported	textfile	0.00149122	19.2012	0.7087
g__unknowng__id.2755	rs2074723	T	C	0.06759	0.166302	0.0375751	8.75e-06	6370	7	50834929	TRUE	reported	textfile	0.00306564	19.582	0.93241
g__unknowng__id.2755	rs75071199	A	C	0.07256	0.139028	0.0286358	9.03e-07	8454	2	169035555	TRUE	reported	textfile	0.00278043	23.5658	0.92744
g__unknowng__id.2755	rs72714477	T	A	0.08946	0.115243	0.0257754	5.97e-06	8457	8	131951161	TRUE	reported	textfile	0.0023582	19.9857	0.91054
g__unknowng__id.2755	rs1549633	A	C	0.1561	0.101844	0.0219252	3.4e-06	7966	5	27945645	TRUE	reported	textfile	0.00270126	21.5711	0.8439
g__unknowng__id.2755	rs3754623	T	G	0.163	0.0920988	0.0200137	5.91e-06	8456	2	225633209	TRUE	reported	textfile	0.00249807	21.1716	0.837
g__unknowng__id.2755	rs12632655	A	G	0.173	-0.0894478	0.0196754	4.89e-06	8450	3	84480665	TRUE	reported	textfile	0.00243991	20.6628	0.827
g__unknowng__id.2755	rs11630875	T	C	0.1819	0.0925877	0.0204021	6.93e-06	8449	15	61775734	TRUE	reported	textfile	0.00243161	20.5899	0.8181
g__unknowng__id.2755	rs3730086	A	G	0.2386	0.0806746	0.0180043	8.65e-06	8456	5	67577051	TRUE	reported	textfile	0.0023688	20.0734	0.7614
g__unknowng__id.2755	rs12977163	G	C	0.3678	0.0744853	0.0163909	5.36e-06	8000	19	28641647	TRUE	reported	textfile	0.0025747	20.6456	0.6322
g__unknowng__id.2755	rs11598143	C	T	0.4483	0.0686368	0.0156198	9.94e-06	8456	10	113417077	TRUE	reported	textfile	0.00227829	19.3046	0.5517
g__unknowng__id.2071	rs11904514	G	A	0.07654	-0.109498	0.0249839	7.9e-06	12275	2	26541158	TRUE	reported	textfile	0.00156241	19.2055	0.92346
g__unknowng__id.2071	rs4644504	T	C	0.07853	-0.0969321	0.0216146	5.82e-06	12614	1	221985829	TRUE	reported	textfile	0.00159182	20.1081	0.92147
g__unknowng__id.2071	rs1809136	G	C	0.08449	0.0994594	0.0228638	8.37e-06	12614	2	11152180	TRUE	reported	textfile	0.00149793	18.9203	0.91551
g__unknowng__id.2071	rs17086536	C	A	0.09642	-0.100851	0.022432	3.36e-06	12612	6	124369748	TRUE	reported	textfile	0.0016001	20.2096	0.90358
g__unknowng__id.2071	rs76532867	T	C	0.1054	0.112353	0.0242364	2.56e-06	11387	12	94212918	TRUE	reported	textfile	0.00188366	21.4859	0.8946
g__unknowng__id.2071	rs35740166	C	T	0.1074	-0.112246	0.0226824	8.4e-07	11607	4	105068883	TRUE	reported	textfile	0.00210535	24.4841	0.8926
g__unknowng__id.2071	rs11809762	G	A	0.1262	-0.0934634	0.0190198	1.68e-06	12611	1	175159585	TRUE	reported	textfile	0.00191114	24.1438	0.8738
g__unknowng__id.2071	rs2898979	G	C	0.1322	0.0901515	0.0202199	7.67e-06	11708	4	54596608	TRUE	reported	textfile	0.001695	19.8753	0.8678
g__unknowng__id.2071	rs72700702	T	C	0.1372	-0.0917261	0.0189005	1.59e-06	11968	15	35278445	TRUE	reported	textfile	0.00196409	23.5486	0.8628
g__unknowng__id.2071	rs1455639	G	A	0.1471	0.0760307	0.0169831	7.84e-06	12358	8	2259412	TRUE	reported	textfile	0.00161917	20.0389	0.8529
g__unknowng__id.2071	rs6007642	C	T	0.169	-0.0791412	0.0177958	9.96e-06	12358	22	47653347	TRUE	reported	textfile	0.00159781	19.7741	0.831
g__unknowng__id.2071	rs11684166	A	G	0.1789	-0.0769635	0.0168349	3.49e-06	12607	2	111817641	TRUE	reported	textfile	0.00165508	20.8969	0.8211
g__unknowng__id.2071	rs16823675	C	T	0.2167	-0.0767515	0.0149973	2.33e-07	12619	2	145173029	TRUE	reported	textfile	0.00207121	26.1866	0.7833
g__unknowng__id.2071	rs11195523	A	C	0.2485	0.0689278	0.0145351	2.4e-06	12617	10	113086067	TRUE	reported	textfile	0.0017792	22.4847	0.7515
g__unknowng__id.2071	rs12147596	C	T	0.2684	-0.0719818	0.0141609	2.86e-07	12619	14	104006716	TRUE	reported	textfile	0.00204339	25.8342	0.7316
g__unknowng__id.2071	rs10200320	C	T	0.2873	0.0641139	0.0142769	5.66e-06	12358	2	197967710	TRUE	reported	textfile	0.00162922	20.1634	0.7127
g__unknowng__id.2071	rs34985298	G	A	0.2922	-0.0623526	0.013772	8.34e-06	12618	7	93746275	TRUE	reported	textfile	0.00162189	20.495	0.7078
g__unknowng__id.2071	rs2939766	A	G	0.4085	-0.0591611	0.013042	7.01e-06	12619	11	41417982	TRUE	reported	textfile	0.00162798	20.5738	0.5915
g__unknowng__id.2041	rs16843660	A	G	0.04573	0.234697	0.04907	1.75e-06	3958	2	196859205	TRUE	reported	textfile	0.00574653	22.8647	0.04573
g__unknowng__id.2041	rs7187855	A	C	0.0497	0.199941	0.0418308	2.21e-06	5059	16	87893751	TRUE	reported	textfile	0.00449564	22.8371	0.0497
g__unknowng__id.2041	rs6514318	T	C	0.08449	0.128198	0.0281765	5.38e-06	7352	20	1322594	TRUE	reported	textfile	0.00280776	20.6951	0.91551
g__unknowng__id.2041	rs553072	G	A	0.1352	0.109193	0.0230198	3.69e-06	7768	6	153504165	TRUE	reported	textfile	0.00288819	22.4947	0.8648
g__unknowng__id.2041	rs11941716	A	G	0.161	0.101243	0.0224414	9.07e-06	7473	4	7649861	TRUE	reported	textfile	0.00271615	20.3476	0.839
g__unknowng__id.2041	rs35703006	G	T	0.2157	0.0926669	0.0190779	9.01e-07	7940	8	28614217	TRUE	reported	textfile	0.00296265	23.5874	0.7843
g__unknowng__id.2041	rs1032598	G	A	0.2346	-0.0886426	0.0189039	4.08e-06	7944	1	217548508	TRUE	reported	textfile	0.0027602	21.9822	0.7654
g__unknowng__id.2041	rs2651663	A	G	0.3459	-0.0762556	0.0168635	5.64e-06	7939	12	101911079	TRUE	reported	textfile	0.002569	20.4427	0.6541
g__unknowng__id.2041	rs249459	A	G	0.3618	0.0737341	0.0165018	8.12e-06	7943	5	4994609	TRUE	reported	textfile	0.00250726	19.9602	0.6382
g__unknowng__id.2041	rs2336448	T	C	0.3787	0.0773742	0.0160883	1.43e-06	7943	12	50212628	TRUE	reported	textfile	0.00290351	23.1239	0.6213
g__unknowng__id.2041	rs1962916	A	G	0.3936	0.0737876	0.0162232	6.14e-06	7941	8	137542651	TRUE	reported	textfile	0.00259831	20.6817	0.6064
g__unknowng__id.2041	rs921383	G	A	0.5507	0.0723153	0.0159706	7.73e-06	7944	11	77710841	TRUE	reported	textfile	0.0025743	20.4978	0.4493
g__unknowng__id.2001	rs55736413	C	T	0.0507	0.158132	0.0357614	8.45e-06	6836	6	129231261	TRUE	reported	textfile	0.0028521	19.547	0.9493
g__unknowng__id.2001	rs11140959	A	G	0.05666	0.190401	0.0432674	6.2e-06	4004	9	88020057	TRUE	reported	textfile	0.00481315	19.3554	0.94334
g__unknowng__id.2001	rs6516833	A	G	0.05865	0.134075	0.0277636	2.34e-06	9310	21	29651882	TRUE	reported	textfile	0.00249867	23.3159	0.94135
g__unknowng__id.2001	rs10123122	G	C	0.06759	0.12759	0.028741	4.61e-06	8847	9	3477030	TRUE	reported	textfile	0.00222265	19.7031	0.93241
g__unknowng__id.2001	rs7334707	T	G	0.07853	0.118994	0.0266494	6.25e-06	9782	13	39470153	TRUE	reported	textfile	0.00203405	19.9335	0.92147
g__unknowng__id.2001	rs79929882	A	G	0.1372	-0.104457	0.0232394	5.92e-06	9257	10	130677483	TRUE	reported	textfile	0.00217775	20.1991	0.8628
g__unknowng__id.2001	rs2599390	G	A	0.17	0.094049	0.0198355	3.03e-06	9530	8	70926204	TRUE	reported	textfile	0.00235346	22.4767	0.83
g__unknowng__id.2001	rs111373036	A	G	0.1948	-0.0858259	0.0179766	1.7e-06	10118	1	204056176	TRUE	reported	textfile	0.00224775	22.7895	0.8052
g__unknowng__id.2001	rs58850151	T	C	0.2167	-0.0808936	0.018154	7.48e-06	10129	18	39835030	TRUE	reported	textfile	0.00195645	19.8518	0.7833
g__unknowng__id.2001	rs2136103	T	C	0.3042	0.0754533	0.0154038	6.73e-07	10129	8	118729182	TRUE	reported	textfile	0.00236322	23.989	0.6958
g__unknowng__id.2001	rs12696594	A	G	0.506	-0.0636249	0.0140502	6.11e-06	10129	3	189357616	TRUE	reported	textfile	0.00202043	20.5023	0.494
g__unknowng__id.1868	rs10231386	G	C	0.03479	-0.172993	0.0390401	4.62e-06	6324	7	6719867	TRUE	reported	textfile	0.00309525	19.6289	0.03479
g__unknowng__id.1868	rs72819830	A	G	0.04871	0.226767	0.0467216	1.61e-06	4399	2	81684934	TRUE	reported	textfile	0.00532659	23.5464	0.04871
g__unknowng__id.1868	rs35947731	C	T	0.05964	-0.131218	0.0288407	5.43e-06	9748	7	69979141	TRUE	reported	textfile	0.00211904	20.696	0.94036
g__unknowng__id.1868	rs115372687	A	G	0.08648	0.108994	0.0243264	9.13e-06	10018	1	27221334	TRUE	reported	textfile	0.00199986	20.0707	0.91352
g__unknowng__id.1868	rs1044939	C	T	0.1034	0.109022	0.0242017	7.02e-06	10175	12	57449705	TRUE	reported	textfile	0.00199039	20.2887	0.8966
g__unknowng__id.1868	rs17291611	A	G	0.173	-0.0905691	0.0190904	2.3e-06	10008	10	109292487	TRUE	reported	textfile	0.00224392	22.5032	0.827
g__unknowng__id.1868	rs138437711	A	G	0.1799	-0.087484	0.0192215	4.66e-06	9966	10	134926480	TRUE	reported	textfile	0.00207424	20.7107	0.8201
g__unknowng__id.1868	rs6595770	G	T	0.1998	-0.0851224	0.01769	1.98e-06	10295	5	126751728	TRUE	reported	textfile	0.00224404	23.1498	0.8002
g__unknowng__id.1868	rs11709800	T	C	0.2326	0.0879804	0.016634	1.48e-07	10293	3	161557749	TRUE	reported	textfile	0.00271056	27.9702	0.7674
g__unknowng__id.1868	rs12634544	T	C	0.2545	-0.0813051	0.015882	2.6e-07	10300	3	12351583	TRUE	reported	textfile	0.00253797	26.2025	0.7455
g__unknowng__id.1868	rs3010848	G	A	0.336	-0.0696728	0.0146631	1.78e-06	10300	1	221945123	TRUE	reported	textfile	0.0021872	22.5732	0.664
g__unknowng__id.1868	rs4848741	A	G	0.3479	-0.0682414	0.0149403	5.53e-06	10301	2	122818391	TRUE	reported	textfile	0.00202126	20.8591	0.6521
g__unknowng__id.1868	rs12930556	C	T	0.4493	0.064211	0.0139816	4.54e-06	10301	16	8870618	TRUE	reported	textfile	0.00204333	21.0873	0.5507
g__unknowng__id.1000006162	rs72671309	C	T	0.06064	0.176984	0.0396164	7.49e-06	4448	14	39428628	TRUE	reported	textfile	0.00446691	19.949	0.93936
g__unknowng__id.1000006162	rs7911787	G	T	0.06561	-0.223071	0.0470232	3.39e-06	3879	10	98619568	TRUE	reported	textfile	0.00576803	22.4924	0.93439
g__unknowng__id.1000006162	rs6051857	A	G	0.1372	-0.134267	0.029288	7.88e-06	5085	20	3412564	TRUE	reported	textfile	0.00411599	21.008	0.8628
g__unknowng__id.1000006162	rs55921101	A	T	0.2266	-0.109245	0.0236201	4.32e-06	5105	10	127094261	TRUE	reported	textfile	0.00417285	21.3833	0.7734
g__unknowng__id.1000006162	rs60775321	T	C	0.3012	-0.0962425	0.0213842	7.1e-06	5101	15	97318671	TRUE	reported	textfile	0.00395524	20.2479	0.6988
g__unknowng__id.1000006162	rs9542068	T	C	0.3211	0.0990709	0.0218149	6.52e-06	5107	13	70306831	TRUE	reported	textfile	0.00402224	20.6165	0.6789
g__unknowng__id.1000006162	rs11251024	G	A	0.33	0.104201	0.0206737	6.63e-07	5107	10	2095726	TRUE	reported	textfile	0.00494979	25.3944	0.67
g__unknowng__id.1000006162	rs267959	A	G	0.3429	0.0988612	0.0209676	2.62e-06	5107	5	10737802	TRUE	reported	textfile	0.00433415	22.2221	0.6571
g__unknowng__id.1000006162	rs57230089	T	C	0.3787	0.108143	0.0211563	3.08e-07	4773	7	1321768	TRUE	reported	textfile	0.0054445	26.1179	0.6213
g__unknowng__id.1000006162	rs2930903	C	G	0.3887	0.0908335	0.0209434	6.84e-06	4789	19	887824	TRUE	reported	textfile	0.00391247	18.8026	0.6113
g__unknowng__id.1000006162	rs166849	G	A	0.3897	0.0911053	0.0202239	7.74e-06	5107	2	200778866	TRUE	reported	textfile	0.00395793	20.2855	0.6103
g__unknowng__id.1000006162	rs6741388	T	C	0.4046	0.0894088	0.0201532	9.36e-06	5105	2	234080747	TRUE	reported	textfile	0.00384067	19.6745	0.5954
g__unknowng__id.1000005479	rs6742712	C	T	0.06759	-0.173967	0.0344153	5.79e-07	5306	2	53044283	TRUE	reported	textfile	0.00479266	25.5427	0.93241
g__unknowng__id.1000005479	rs61508842	T	C	0.1223	0.122574	0.0272389	7.83e-06	7576	3	158653545	TRUE	reported	textfile	0.00266577	20.2445	0.8777
g__unknowng__id.1000005479	rs7217209	C	T	0.173	0.0843019	0.0187308	8.43e-06	7745	17	21205200	TRUE	reported	textfile	0.00260859	20.2512	0.827
g__unknowng__id.1000005479	rs78609301	A	G	0.2167	-0.0867065	0.0195709	7.09e-06	7953	6	63236747	TRUE	reported	textfile	0.00246197	19.6234	0.7833
g__unknowng__id.1000005479	rs690117	A	G	0.3141	0.0810679	0.0176631	4.62e-06	7948	15	47358891	TRUE	reported	textfile	0.00264335	21.0597	0.6859
g__unknowng__id.1000005479	rs738193	T	C	0.3549	0.0847328	0.0165856	3.82e-07	7778	22	25943322	TRUE	reported	textfile	0.0033444	26.0933	0.6451
g__unknowng__id.1000005479	rs696266	A	G	0.4046	0.0841723	0.0163491	4.27e-07	7778	7	90714682	TRUE	reported	textfile	0.0033963	26.4997	0.5954
g__unknowng__id.1000005472	rs10071529	G	C	0.08748	0.125105	0.0278674	8.64e-06	10147	5	176287195	TRUE	reported	textfile	0.00198223	20.1496	0.91252
g__unknowng__id.1000005472	rs12566890	T	G	0.09543	-0.103134	0.0241775	8.11e-06	10339	1	61850864	TRUE	reported	textfile	0.00175686	18.1926	0.90457
g__unknowng__id.1000005472	rs3967171	T	C	0.1133	0.0890407	0.0203081	7.36e-06	10358	3	3773503	TRUE	reported	textfile	0.00185251	19.2202	0.8867
g__unknowng__id.1000005472	rs483881	G	A	0.174	-0.0872597	0.0190712	7.18e-06	10359	10	3520151	TRUE	reported	textfile	0.00201686	20.9309	0.826
g__unknowng__id.1000005472	rs638542	G	A	0.2863	-0.070592	0.0157049	5.17e-06	9970	1	109845252	TRUE	reported	textfile	0.0020224	20.2001	0.7137
g__unknowng__id.1000005472	rs949341	G	A	0.3201	0.0656602	0.0147216	7.73e-06	10355	11	112386785	TRUE	reported	textfile	0.00191738	19.8888	0.6799
g__unknowng__id.1000005472	rs739151	C	G	0.506	0.0652659	0.0139773	3.09e-06	10337	22	42741466	TRUE	reported	textfile	0.00210483	21.7993	0.494
g__unknowng__id.1000001215	rs113884518	T	C	0.04871	-0.20591	0.0455376	7.74e-06	4434	9	24648997	TRUE	reported	textfile	0.00459008	20.437	0.04871
g__unknowng__id.1000001215	rs79790072	T	C	0.05666	0.226103	0.0488017	3.54e-06	4104	15	100747683	TRUE	reported	textfile	0.00520318	21.4551	0.94334
g__unknowng__id.1000001215	rs9864379	T	C	0.1133	-0.160521	0.0292752	4.66e-08	5768	3	14306949	TRUE	reported	textfile	0.0051854	30.0549	0.8867
g__unknowng__id.1000001215	rs789069	A	C	0.172	-0.10413	0.0234459	6.5e-06	5870	18	1008278	TRUE	reported	textfile	0.00334905	19.7182	0.828
g__unknowng__id.1000001215	rs7206242	T	C	0.2952	0.0992309	0.0201276	1.05e-06	5871	16	80490529	TRUE	reported	textfile	0.00412292	24.2976	0.7048
g__unknowng__id.1000001215	rs4846956	T	C	0.3877	-0.0874254	0.018658	2.18e-06	5876	1	230522690	TRUE	reported	textfile	0.00372258	21.9481	0.6123
g__unknowng__id.1000001215	rs8028558	A	G	0.4046	0.08346	0.0188504	9.78e-06	5875	15	62055753	TRUE	reported	textfile	0.00332553	19.596	0.5954
g__unknowng__id.1000001215	rs4129395	G	A	0.4264	0.0904264	0.0185253	1.22e-06	5878	9	115975389	TRUE	reported	textfile	0.00403713	23.8183	0.5736
g__unknowng__id.1000000073	rs13409132	A	G	0.04473	-0.165419	0.0352154	4.37e-06	5913	2	205616346	TRUE	reported	textfile	0.00371773	22.0575	0.04473
g__unknowng__id.1000000073	rs118104867	C	T	0.04871	0.214464	0.0455098	3.44e-06	4095	8	123977538	TRUE	reported	textfile	0.00539382	22.1966	0.04871
g__unknowng__id.1000000073	rs55682560	C	T	0.06958	-0.131519	0.0261319	4.97e-07	9183	15	87392290	TRUE	reported	textfile	0.00275079	25.3247	0.93042
g__unknowng__id.1000000073	rs34088226	A	G	0.07058	-0.117807	0.026924	7.66e-06	9716	5	4308946	TRUE	reported	textfile	0.00196662	19.1414	0.92942
g__unknowng__id.1000000073	rs8066769	A	G	0.07157	0.135275	0.0267116	1.01e-06	10199	17	58152021	TRUE	reported	textfile	0.00250832	25.6417	0.92843
g__unknowng__id.1000000073	rs968104	A	T	0.0835	0.11058	0.0247799	8.24e-06	10512	8	3298483	TRUE	reported	textfile	0.00189082	19.9101	0.9165
g__unknowng__id.1000000073	rs12520828	A	G	0.08946	-0.115432	0.0240302	4.41e-06	10512	5	142244277	TRUE	reported	textfile	0.00219029	23.0704	0.91054
g__unknowng__id.1000000073	rs17121075	G	A	0.168	0.0769254	0.0172234	7.91e-06	10512	14	85856796	TRUE	reported	textfile	0.00189407	19.9444	0.832
g__unknowng__id.1000000073	rs13020025	G	A	0.2386	0.0746373	0.0159577	2.79e-06	10438	2	229945688	TRUE	reported	textfile	0.00209144	21.872	0.7614
g__unknowng__id.1000000073	rs10904722	C	T	0.2813	-0.0672314	0.0147123	5.05e-06	10512	10	6714424	TRUE	reported	textfile	0.0019826	20.8785	0.7187
g__unknowng__id.1000000073	rs9305614	G	A	0.4384	-0.0665581	0.0139053	1.85e-06	10512	21	38609739	TRUE	reported	textfile	0.00217475	22.9064	0.5616
g__unknowng__id.1000000073	rs7538333	C	T	0.4702	-0.0669797	0.0140784	2.18e-06	10129	1	56848954	TRUE	reported	textfile	0.0022297	22.6306	0.5298
g__unknowng__id.1000000073	rs7226487	A	G	0.4761	-0.0643682	0.0138701	3.58e-06	10505	18	74373125	TRUE	reported	textfile	0.00204595	21.5327	0.5239
g__unknowng__id.1000000073	rs6755871	C	G	0.493	-0.0613825	0.0138976	9.33e-06	10500	2	202450739	TRUE	reported	textfile	0.00185445	19.5042	0.507
g__unknowng__id.1000000073	rs10517600	T	G	0.5358	0.0626993	0.0139364	6.83e-06	10512	4	155632958	TRUE	reported	textfile	0.00192177	20.2367	0.4642
g__Tyzzerella3.id.11335	rs7333521	T	C	0.04274	-0.207191	0.0453121	4.88e-06	4335	13	81593016	TRUE	reported	textfile	0.00479996	20.8985	0.04274
g__Tyzzerella3.id.11335	rs112102233	A	G	0.0666	-0.216348	0.0477575	6.18e-06	3857	10	46098286	TRUE	reported	textfile	0.00529261	20.5116	0.9334
g__Tyzzerella3.id.11335	rs191093	G	A	0.07952	0.159008	0.0353306	6.76e-06	4621	12	77390329	TRUE	reported	textfile	0.00436417	20.2465	0.92048
g__Tyzzerella3.id.11335	rs75091807	G	T	0.09046	-0.184966	0.0383029	1.71e-06	4621	13	35023691	TRUE	reported	textfile	0.0050211	23.3095	0.90954
g__Tyzzerella3.id.11335	rs17809157	A	T	0.0994	-0.163819	0.0336386	1.54e-06	4621	7	82547827	TRUE	reported	textfile	0.00510617	23.7064	0.9006
g__Tyzzerella3.id.11335	rs7019909	T	C	0.1014	0.144156	0.0301626	1.76e-06	5396	9	33113322	TRUE	reported	textfile	0.00421519	22.833	0.8986
g__Tyzzerella3.id.11335	rs6920448	C	T	0.1153	-0.141081	0.0305446	4.15e-06	5010	6	5755626	TRUE	reported	textfile	0.00424017	21.3252	0.8847
g__Tyzzerella3.id.11335	rs7561370	T	C	0.1223	0.131341	0.0286292	1.52e-06	5396	2	57810406	TRUE	reported	textfile	0.00388525	21.0388	0.8777
g__Tyzzerella3.id.11335	rs1232220	G	T	0.1262	-0.143869	0.031828	7.91e-06	5000	6	102680257	TRUE	reported	textfile	0.00406982	20.4241	0.8738
g__Tyzzerella3.id.11335	rs17706273	T	C	0.1521	-0.140368	0.0274708	5.88e-07	5395	5	16388259	TRUE	reported	textfile	0.00481624	26.0997	0.8479
g__Tyzzerella3.id.11335	rs10898797	C	T	0.1571	0.12238	0.0274683	8.85e-06	5387	11	87588698	TRUE	reported	textfile	0.00367127	19.8426	0.8429
g__Tyzzerella3.id.11335	rs4904512	T	C	0.1988	-0.117151	0.0250306	3.09e-06	5396	14	89595945	TRUE	reported	textfile	0.00404314	21.8972	0.8012
g__Tyzzerella3.id.11335	rs55799124	A	G	0.2068	-0.11435	0.0238604	1.34e-06	5362	17	3738781	TRUE	reported	textfile	0.00426515	22.9591	0.7932
g__Tyzzerella3.id.11335	rs67476743	T	G	0.2853	0.132164	0.022208	3.74e-09	4948	19	1030320	TRUE	reported	textfile	0.00710688	35.4022	0.7147
g__Turicibacter.id.2162	rs149744580	A	G	0.05268	0.169883	0.0315478	7.01e-08	8459	2	63366962	TRUE	reported	textfile	0.00341628	28.9905	0.94732
g__Turicibacter.id.2162	rs11666533	C	T	0.07952	-0.111689	0.0248436	7.37e-06	8256	19	11864932	TRUE	reported	textfile	0.00244208	20.2063	0.92048
g__Turicibacter.id.2162	rs11054680	T	C	0.09642	-0.104751	0.0226998	2.31e-06	8928	12	12242455	TRUE	reported	textfile	0.00237951	21.2901	0.90358
g__Turicibacter.id.2162	rs3734633	G	A	0.09742	-0.120957	0.02683	5.32e-06	8626	6	126111881	TRUE	reported	textfile	0.00235064	20.3197	0.90258
g__Turicibacter.id.2162	rs12603364	T	C	0.1074	0.110861	0.0225598	8.67e-07	8923	17	43117476	TRUE	reported	textfile	0.00269898	24.1428	0.8926
g__Turicibacter.id.2162	rs55756211	T	C	0.1163	-0.115115	0.0240708	2.81e-06	8941	7	130972179	TRUE	reported	textfile	0.00255147	22.8659	0.8837
g__Turicibacter.id.2162	rs11649454	G	C	0.1392	0.0950891	0.0203433	3.27e-06	8943	16	10181248	TRUE	reported	textfile	0.00243711	21.8434	0.8608
g__Turicibacter.id.2162	rs2834977	T	C	0.173	-0.0959995	0.0208261	3.96e-06	8946	21	36929643	TRUE	reported	textfile	0.00236953	21.2435	0.827
g__Turicibacter.id.2162	rs2952020	G	A	0.2227	-0.0759019	0.0165764	5.63e-06	8949	8	26027842	TRUE	reported	textfile	0.00233741	20.9618	0.7773
g__Turicibacter.id.2162	rs61265175	G	C	0.2326	-0.0858591	0.0185778	4.14e-06	8941	11	1681862	TRUE	reported	textfile	0.00238322	21.3545	0.7674
g__Turicibacter.id.2162	rs7199484	G	A	0.332	-0.0731428	0.0160172	5.77e-06	8948	16	49826299	TRUE	reported	textfile	0.00232506	20.8485	0.668
g__Turicibacter.id.2162	rs4247078	C	G	0.338	0.0710377	0.0155221	5.46e-06	8948	15	92605098	TRUE	reported	textfile	0.00233525	20.9401	0.662
g__Turicibacter.id.2162	rs2221441	G	C	0.4056	0.0710364	0.015343	3.46e-06	8720	5	170048048	TRUE	reported	textfile	0.0024522	21.4309	0.5944
g__Terrisporobacter.id.11348	rs1883097	C	T	0.05567	0.226399	0.0454642	4.16e-07	4417	11	8938819	TRUE	reported	textfile	0.00558278	24.7864	0.94433
g__Terrisporobacter.id.11348	rs58405430	G	T	0.1153	0.134617	0.0301177	7.94e-06	6176	11	20621043	TRUE	reported	textfile	0.00322438	19.9717	0.8847
g__Terrisporobacter.id.11348	rs7184125	T	C	0.2326	0.091256	0.0205493	8.48e-06	6232	16	15920394	TRUE	reported	textfile	0.00315448	19.7146	0.7674
g__Terrisporobacter.id.11348	rs2569953	A	C	0.4195	-0.0775591	0.0174641	8.95e-06	6637	3	144148905	TRUE	reported	textfile	0.00296287	19.7171	0.5805
g__Terrisporobacter.id.11348	rs2872237	C	A	0.4344	-0.0814505	0.0175943	3.97e-06	6632	19	17026940	TRUE	reported	textfile	0.00322105	21.4246	0.5656
g__Terrisporobacter.id.11348	rs7034891	G	C	0.4841	-0.0799209	0.0173794	4.54e-06	6629	9	117245252	TRUE	reported	textfile	0.00317996	21.1409	0.5159
g__Sutterellaceae_unclassified	rs116693483	T	G	0.0563084	0.281141	0.0600215	2.81e-06	3063	2	75660834	TRUE	reported	textfile	0.00711192	21.9255	0.943692
g__Sutterellaceae_unclassified	rs1685109	C	T	0.0893011	-0.198968	0.0448762	9.26e-06	3063	8	32211367	TRUE	reported	textfile	0.00637688	19.6449	0.910699
g__Sutterellaceae_unclassified	rs10898147	T	C	0.233233	-0.136615	0.0303855	6.92e-06	3063	11	83335977	TRUE	reported	textfile	0.00655634	20.2014	0.766767
g__Sutterellaceae_unclassified	rs56246718	G	C	0.264851	0.142216	0.0304435	2.99e-06	3063	4	184581820	TRUE	reported	textfile	0.00707424	21.8085	0.735149
g__Sutterellaceae_unclassified	rs62501151	T	G	0.274887	-0.1337	0.0291896	4.64e-06	3063	8	23134901	TRUE	reported	textfile	0.00680291	20.9663	0.725113
g__Sutterellaceae_unclassified	rs1985586	T	G	0.524115	-0.113169	0.0256005	9.84e-06	3063	12	54496487	TRUE	reported	textfile	0.00633939	19.5287	0.475885
g__Sutterella.id.2896	rs143438747	T	C	0.05467	-0.145793	0.0306867	3.28e-06	9368	1	63278549	TRUE	reported	textfile	0.00240369	22.5672	0.94533
g__Sutterella.id.2896	rs1145877	A	G	0.159	-0.073548	0.0162413	7.2e-06	13251	6	82386821	TRUE	reported	textfile	0.00154518	20.5037	0.841
g__Sutterella.id.2896	rs11591622	T	G	0.2157	-0.0688382	0.0151375	6.5e-06	12604	10	102520687	TRUE	reported	textfile	0.00163806	20.6767	0.7843
g__Sutterella.id.2896	rs13173038	A	G	0.2207	-0.0718076	0.0151627	2.73e-06	13245	5	58499183	TRUE	reported	textfile	0.00169044	22.4245	0.7793
g__Sutterella.id.2896	rs62501473	G	A	0.2286	0.0694233	0.0149416	5.52e-06	12762	7	150126751	TRUE	reported	textfile	0.00168873	21.5846	0.7714
g__Sutterella.id.2896	rs7638039	T	C	0.2326	0.0645624	0.0143887	8.66e-06	13236	3	70588939	TRUE	reported	textfile	0.00151881	20.1304	0.7674
g__Sutterella.id.2896	rs9350083	T	G	0.2992	-0.0593069	0.0133929	8.23e-06	13254	6	18583878	TRUE	reported	textfile	0.0014773	19.6062	0.7008
g__Sutterella.id.2896	rs7499539	A	G	0.3231	0.0617478	0.0130998	2.36e-06	13254	16	85038065	TRUE	reported	textfile	0.00167354	22.215	0.6769
g__Sutterella.id.2896	rs607327	C	T	0.3767	0.0578334	0.0129053	6.63e-06	13251	11	111695709	TRUE	reported	textfile	0.00151327	20.0797	0.6233
g__Sutterella.id.2896	rs2050185	G	A	0.3777	0.0575138	0.0128766	7.97e-06	13243	6	147936781	TRUE	reported	textfile	0.00150418	19.9469	0.6223
g__Sutterella.id.2896	rs1536384	C	T	0.5219	-0.0573045	0.0124849	4.11e-06	13254	13	58654345	TRUE	reported	textfile	0.00158697	21.064	0.4781
g__Sutterella	rs61790480	T	G	0.0766359	0.164248	0.0361573	5.56e-06	5562	3	170532111	TRUE	reported	textfile	0.00369633	20.6278	0.923364
g__Sutterella	rs6478652	T	G	0.229972	-0.104323	0.0228817	5.13e-06	5562	9	126987143	TRUE	reported	textfile	0.00372335	20.7792	0.770028
g__Sutterella	rs7179502	A	G	0.26408	0.102337	0.0218584	2.84e-06	5562	15	101478959	TRUE	reported	textfile	0.00392542	21.9113	0.73592
g__Sutterella	rs1421280	T	C	0.797244	-0.104294	0.0234077	8.37e-06	5562	13	72726920	TRUE	reported	textfile	0.00355649	19.8446	0.202756
g__Subdoligranulum.id.2070	rs76528319	G	T	0.03976	-0.143279	0.0310662	7.41e-06	8468	5	117799448	TRUE	reported	textfile	0.00250562	21.2659	0.03976
g__Subdoligranulum.id.2070	rs4347804	A	G	0.04175	0.166063	0.0357483	2.18e-06	4312	2	218215847	TRUE	reported	textfile	0.00497953	21.5692	0.04175
g__Subdoligranulum.id.2070	rs2114677	C	T	0.05567	-0.104176	0.0230829	2.72e-06	15566	10	125472937	TRUE	reported	textfile	0.00130681	20.3658	0.94433
g__Subdoligranulum.id.2070	rs2171249	C	T	0.07356	0.106744	0.0233213	4.51e-06	14679	6	153694029	TRUE	reported	textfile	0.00142516	20.947	0.92644
g__Subdoligranulum.id.2070	rs76664262	T	A	0.09344	0.0834078	0.0185357	4.87e-06	16712	3	183716408	TRUE	reported	textfile	0.00121016	20.2463	0.90656
g__Subdoligranulum.id.2070	rs16962433	A	T	0.1083	0.0855999	0.0189213	7.65e-06	15857	16	13684415	TRUE	reported	textfile	0.00128903	20.4639	0.8917
g__Subdoligranulum.id.2070	rs75158211	T	C	0.1113	-0.072343	0.015933	7.52e-06	17165	19	29644694	TRUE	reported	textfile	0.00119958	20.6132	0.8887
g__Subdoligranulum.id.2070	rs6555306	T	C	0.1223	-0.0740777	0.0155463	2.81e-06	17591	5	4671383	TRUE	reported	textfile	0.00128905	22.7024	0.8777
g__Subdoligranulum.id.2070	rs3761728	T	G	0.2425	-0.0543458	0.0118866	3.87e-06	17570	4	48990885	TRUE	reported	textfile	0.0011883	20.901	0.7575
g__Subdoligranulum.id.2070	rs10497836	C	T	0.2803	-0.0524065	0.0118697	8.38e-06	17579	2	200288718	TRUE	reported	textfile	0.00110768	19.4912	0.7197
g__Subdoligranulum.id.2070	rs35940633	G	A	0.3628	-0.0511008	0.011001	4.22e-06	17582	14	86933898	TRUE	reported	textfile	0.00122571	21.5745	0.6372
g__Subdoligranulum.id.2070	rs10065321	T	C	0.3678	-0.0512828	0.0108105	2.1e-06	17589	5	141857415	TRUE	reported	textfile	0.00127777	22.5009	0.6322
g__Subdoligranulum.id.2070	rs1667315	G	A	0.4374	0.0485017	0.0107452	6.72e-06	17586	2	232408743	TRUE	reported	textfile	0.00115722	20.3721	0.5626
g__Subdoligranulum.id.2070	rs12638227	G	C	0.4652	-0.0557288	0.0108552	2.48e-07	17165	3	62327558	TRUE	reported	textfile	0.00153311	26.3531	0.5348
g__Subdoligranulum	rs73044678	A	G	0.0554366	-0.16891	0.0370442	5.12e-06	7738	12	10874415	TRUE	reported	textfile	0.00267962	20.7852	0.944563
g__Subdoligranulum	rs11726764	A	C	0.0662113	0.149033	0.0330142	6.36e-06	7738	4	107710360	TRUE	reported	textfile	0.0026266	20.3729	0.933789
g__Subdoligranulum	rs2105601	C	T	0.0803458	0.159891	0.0350485	5.07e-06	7738	11	87666565	TRUE	reported	textfile	0.00268234	20.8064	0.919654
g__Subdoligranulum	rs4721723	G	C	0.0819166	0.142582	0.0306241	3.23e-06	7738	7	18760347	TRUE	reported	textfile	0.00279358	21.6717	0.918083
g__Subdoligranulum	rs11578868	G	A	0.0850534	-0.14908	0.031022	1.54e-06	7738	1	239437125	TRUE	reported	textfile	0.00297559	23.0878	0.914947
g__Subdoligranulum	rs1850270	T	C	0.206659	-0.0965044	0.0213059	5.91e-06	7738	3	1661391	TRUE	reported	textfile	0.00264433	20.5108	0.793341
g__Subdoligranulum	rs6830068	T	G	0.217332	0.08881	0.0199277	8.33e-06	7738	4	73711914	TRUE	reported	textfile	0.00256016	19.8562	0.782668
g__Subdoligranulum	rs12622085	G	A	0.302884	0.0824475	0.0184789	8.13e-06	7738	2	170162682	TRUE	reported	textfile	0.00256602	19.9018	0.697116
g__Subdoligranulum	rs7104786	T	C	0.432431	0.0939107	0.0186646	4.87e-07	7738	11	2306168	TRUE	reported	textfile	0.00326096	25.3093	0.567569
g__Subdoligranulum	rs7000832	A	C	0.456351	0.0829852	0.0173216	1.66e-06	7738	8	81956395	TRUE	reported	textfile	0.00295742	22.9464	0.543649
g__Subdoligranulum	rs2317916	C	T	0.630847	0.0807651	0.0172394	2.8e-06	7738	13	112770727	TRUE	reported	textfile	0.00282843	21.9428	0.369153
g__Subdoligranulum	rs123043	A	C	0.648591	-0.0768737	0.0173449	9.33e-06	7738	4	16823900	TRUE	reported	textfile	0.00253211	19.6382	0.351409
g__Subdoligranulum	rs4816989	G	A	0.665608	-0.0798621	0.017152	3.22e-06	7738	21	26181265	TRUE	reported	textfile	0.00279388	21.674	0.334392
g__Subdoligranulum	rs225280	T	C	0.816592	-0.0966503	0.020892	3.72e-06	7738	17	33976296	TRUE	reported	textfile	0.00275816	21.3962	0.183408
g__Streptococcus.id.1853	rs7916711	A	G	0.06461	0.102891	0.0217362	2.72e-06	15294	10	28588269	TRUE	reported	textfile	0.00146295	22.4042	0.93539
g__Streptococcus.id.1853	rs57646748	G	A	0.06759	-0.0907696	0.0200344	5.48e-06	15939	4	37452858	TRUE	reported	textfile	0.00128619	20.5245	0.93241
g__Streptococcus.id.1853	rs12368593	C	A	0.06859	-0.136083	0.0225546	2.91e-09	15229	12	100589143	TRUE	reported	textfile	0.0023847	36.3986	0.93141
g__Streptococcus.id.1853	rs11720390	G	A	0.07455	0.107024	0.0228121	3.59e-06	15220	3	94103591	TRUE	reported	textfile	0.00144407	22.0076	0.92545
g__Streptococcus.id.1853	rs10025825	G	A	0.08151	-0.0912916	0.0192701	9.56e-06	16311	4	53657511	TRUE	reported	textfile	0.00137409	22.4409	0.91849
g__Streptococcus.id.1853	rs2370083	G	T	0.08847	-0.0816836	0.0185851	9.75e-06	16277	14	97526750	TRUE	reported	textfile	0.00118536	19.3146	0.91153
g__Streptococcus.id.1853	rs71481756	T	G	0.0994	0.0931048	0.0207949	6.51e-06	14526	10	8102404	TRUE	reported	textfile	0.00137811	20.0433	0.9006
g__Streptococcus.id.1853	rs395407	G	C	0.1421	-0.0792781	0.0173697	4.37e-06	15864	5	169689604	TRUE	reported	textfile	0.00131141	20.8288	0.8579
g__Streptococcus.id.1853	rs12537178	A	G	0.1928	-0.0672923	0.014382	3.12e-06	16382	7	46785285	TRUE	reported	textfile	0.00133458	21.8896	0.8072
g__Streptococcus.id.1853	rs6806351	T	C	0.2087	-0.0633829	0.0136647	4.94e-06	15973	3	132058723	TRUE	reported	textfile	0.00134515	21.5123	0.7913
g__Streptococcus.id.1853	rs8191642	G	A	0.2376	-0.0604189	0.013671	8.09e-06	16384	8	11640784	TRUE	reported	textfile	0.00119072	19.5297	0.7624
g__Streptococcus.id.1853	rs1918540	G	A	0.2525	0.059639	0.0128148	2.44e-06	16373	11	131649446	TRUE	reported	textfile	0.0013211	21.6563	0.7475
g__Streptococcus.id.1853	rs9895557	T	C	0.4274	-0.0514931	0.0112021	3.92e-06	16387	17	61363540	TRUE	reported	textfile	0.00128777	21.1273	0.5726
g__Streptococcus.id.1853	rs10448310	A	G	0.4304	-0.0517935	0.0111324	3.31e-06	16384	9	93556174	TRUE	reported	textfile	0.00131942	21.6433	0.5696
g__Streptococcus	rs2882716	T	G	0.191459	0.150637	0.0321777	2.85e-06	3359	7	10085378	TRUE	reported	textfile	0.00648219	21.9027	0.808541
g__Streptococcus	rs528874	G	T	0.261693	-0.131345	0.0285648	4.26e-06	3359	6	168158836	TRUE	reported	textfile	0.00625502	21.1303	0.738307
g__Streptococcus	rs34829339	C	T	0.289818	0.128998	0.0276442	3.07e-06	3359	20	55472884	TRUE	reported	textfile	0.00644082	21.762	0.710182
g__Streptococcus	rs225015	A	G	0.339821	0.11903	0.0266207	7.77e-06	3359	14	80667579	TRUE	reported	textfile	0.00591679	19.9809	0.660179
g__Slackia.id.825	rs112764253	T	A	0.04076	0.194714	0.0411598	3.4e-06	5634	7	78282725	TRUE	reported	textfile	0.00395647	22.3713	0.04076
g__Slackia.id.825	rs35156985	T	C	0.06362	-0.155709	0.0348085	8.06e-06	5965	7	99451715	TRUE	reported	textfile	0.00334343	20.0037	0.93638
g__Slackia.id.825	rs13339230	C	G	0.08847	0.147055	0.0330635	7.42e-06	6063	16	7460475	TRUE	reported	textfile	0.00325206	19.775	0.91153
g__Slackia.id.825	rs16894137	C	T	0.1431	-0.122792	0.0263047	2.71e-06	6063	8	96946291	TRUE	reported	textfile	0.00358121	21.7837	0.8569
g__Slackia.id.825	rs58767323	G	C	0.1899	-0.102833	0.0227077	4.6e-06	6063	4	57167507	TRUE	reported	textfile	0.00337107	20.5012	0.8101
g__Slackia.id.825	rs10409783	A	G	0.2833	0.0950828	0.0211239	7.7e-06	5941	19	4555786	TRUE	reported	textfile	0.00339873	20.2539	0.7167
g__Slackia.id.825	rs12440440	A	G	0.3091	0.0901934	0.0190582	2.63e-06	6063	15	34041896	TRUE	reported	textfile	0.00368039	22.3893	0.6909
g__Slackia.id.825	rs4492265	A	G	0.3101	-0.0905757	0.0191658	2.41e-06	6063	7	13523683	TRUE	reported	textfile	0.00367014	22.3267	0.6899
g__Slackia.id.825	rs8901	C	T	0.3708	0.0934594	0.0186813	6.07e-07	6063	17	74267010	TRUE	reported	textfile	0.00411107	25.0201	0.6292
g__Senegalimassilia.id.11160	rs10036909	C	T	0.06958	0.185519	0.0400881	8.05e-06	4996	5	127861692	TRUE	reported	textfile	0.00426843	21.4079	0.93042
g__Senegalimassilia.id.11160	rs1990708	A	C	0.1262	-0.109619	0.0247785	8.91e-06	6923	2	206654123	TRUE	reported	textfile	0.00281906	19.5659	0.8738
g__Senegalimassilia.id.11160	rs2017373	C	T	0.3738	0.0782258	0.0176841	9.5e-06	6923	14	34431996	TRUE	reported	textfile	0.00281848	19.5618	0.6262
g__Senegalimassilia.id.11160	rs72887800	T	A	0.3777	-0.0822462	0.0175721	2.42e-06	6923	17	74949284	TRUE	reported	textfile	0.00315442	21.9008	0.6223
g__Senegalimassilia.id.11160	rs13383270	G	C	0.4195	0.0774679	0.017084	6.04e-06	6923	2	220831701	TRUE	reported	textfile	0.00296129	20.5559	0.5805
g__Senegalimassilia.id.11160	rs11787826	C	A	0.4284	0.081327	0.0171154	2.63e-06	6923	9	34332382	TRUE	reported	textfile	0.00325077	22.572	0.5716
g__Senegalimassilia.id.11160	rs7225245	G	A	0.4583	0.079173	0.0170421	4.18e-06	6923	17	48379615	TRUE	reported	textfile	0.00310786	21.5766	0.5417
g__Senegalimassilia.id.11160	rs57512504	T	A	0.4612	0.0819494	0.0172241	2.03e-06	6923	13	19489214	TRUE	reported	textfile	0.00325917	22.6305	0.5388
g__Sellimonas.id.14369	rs2187447	A	C	0.06064	0.243457	0.0527695	3.98e-06	3028	11	79332972	TRUE	reported	textfile	0.0069804	21.2712	0.93936
g__Sellimonas.id.14369	rs553697	T	C	0.162	-0.153767	0.0339099	6.13e-06	3047	6	93730393	TRUE	reported	textfile	0.00670319	20.549	0.838
g__Sellimonas.id.14369	rs113379006	T	C	0.168	-0.162759	0.0357025	7.21e-06	3154	3	42008186	TRUE	reported	textfile	0.00654603	20.769	0.832
g__Sellimonas.id.14369	rs72553859	G	C	0.175	-0.150458	0.0332626	5.38e-06	3154	1	247579710	TRUE	reported	textfile	0.00644537	20.4476	0.825
g__Sellimonas.id.14369	rs13417181	T	C	0.2157	0.166509	0.0337521	7.62e-07	3047	2	174308394	TRUE	reported	textfile	0.00792404	24.3214	0.7843
g__Sellimonas.id.14369	rs4600608	A	G	0.2386	-0.137152	0.0301702	4.95e-06	3095	2	180278564	TRUE	reported	textfile	0.00663279	20.6522	0.7614
g__Sellimonas.id.14369	rs41816	A	G	0.2515	0.132201	0.0291087	8.39e-06	3154	7	106250164	TRUE	reported	textfile	0.00649729	20.6134	0.7485
g__Sellimonas.id.14369	rs7968030	A	T	0.2833	-0.12711	0.0280617	5.56e-06	3095	12	100709313	TRUE	reported	textfile	0.0065857	20.5046	0.7167
g__Sellimonas.id.14369	rs56203279	T	C	0.33	-0.124045	0.0269115	3.72e-06	3154	7	111501524	TRUE	reported	textfile	0.00669122	21.2328	0.67
g__Sellimonas.id.14369	rs2016057	A	C	0.3907	-0.125878	0.0256153	1.03e-06	3154	15	52105282	TRUE	reported	textfile	0.00759841	24.1336	0.6093
g__Sellimonas.id.14369	rs2371572	A	C	0.5487	0.127349	0.0250862	4.46e-07	3154	2	213214174	TRUE	reported	textfile	0.00810445	25.754	0.4513
g__Ruminococcus2.id.11374	rs2368224	T	G	0.04771	0.199648	0.0438453	3.63e-06	3026	2	182656416	TRUE	reported	textfile	0.00680529	20.7202	0.04771
g__Ruminococcus2.id.11374	rs78120384	A	G	0.07256	-0.192815	0.0392045	3.31e-07	6082	3	106664363	TRUE	reported	textfile	0.00396134	24.1807	0.92744
g__Ruminococcus2.id.11374	rs7693984	G	A	0.0825	-0.102822	0.0235087	9.42e-06	14154	4	4268322	TRUE	reported	textfile	0.00134974	19.1273	0.9175
g__Ruminococcus2.id.11374	rs55707116	C	A	0.1024	0.0865521	0.0189141	8.01e-06	15336	9	79919385	TRUE	reported	textfile	0.00136358	20.9377	0.8976
g__Ruminococcus2.id.11374	rs1819812	G	T	0.1163	0.0842356	0.0184893	5.28e-06	14868	7	151435722	TRUE	reported	textfile	0.00139409	20.7535	0.8837
g__Ruminococcus2.id.11374	rs4799823	C	T	0.1392	0.0837001	0.0182263	5.4e-06	14650	18	33456427	TRUE	reported	textfile	0.00143746	21.0862	0.8608
g__Ruminococcus2.id.11374	rs58681734	A	G	0.1511	0.0723875	0.0160787	4.18e-06	15338	9	137557890	TRUE	reported	textfile	0.00131972	20.266	0.8489
g__Ruminococcus2.id.11374	rs75140805	T	G	0.1581	0.0836825	0.0176445	3.95e-06	14249	11	12148588	TRUE	reported	textfile	0.00157609	22.49	0.8419
g__Ruminococcus2.id.11374	rs12406309	A	C	0.1909	-0.063193	0.0142275	9.79e-06	15339	1	108074445	TRUE	reported	textfile	0.00128447	19.7252	0.8091
g__Ruminococcus2.id.11374	rs12986628	C	T	0.2127	0.0665937	0.0140168	2.14e-06	14714	2	238103439	TRUE	reported	textfile	0.00153169	22.5688	0.7873
g__Ruminococcus2.id.11374	rs2997412	A	G	0.2803	-0.0568439	0.0122325	4.22e-06	15336	13	62067781	TRUE	reported	textfile	0.0014061	21.5915	0.7197
g__Ruminococcus2.id.11374	rs7635831	G	A	0.2932	0.0618344	0.0129031	1.98e-06	14924	3	173040924	TRUE	reported	textfile	0.00153645	22.9622	0.7068
g__Ruminococcus2.id.11374	rs4400279	A	G	0.3638	0.0546114	0.0120077	5.8e-06	15333	7	16804578	TRUE	reported	textfile	0.0013472	20.6817	0.6362
g__Ruminococcus2.id.11374	rs61791565	T	C	0.3688	-0.0523503	0.0117119	6.79e-06	15319	4	24655463	TRUE	reported	textfile	0.00130253	19.9769	0.6312
g__Ruminococcus2.id.11374	rs2846589	G	T	0.4543	0.0522093	0.0116382	7.59e-06	14924	18	862477	TRUE	reported	textfile	0.00134666	20.1219	0.5457
g__Ruminococcus1.id.11373	rs78613526	G	A	0.04274	0.167497	0.0367639	5.11e-06	7266	2	65925212	TRUE	reported	textfile	0.00284862	20.7515	0.04274
g__Ruminococcus1.id.11373	rs4849717	T	A	0.05268	0.132764	0.0299816	8.83e-06	10484	2	119481372	TRUE	reported	textfile	0.00186686	19.605	0.94732
g__Ruminococcus1.id.11373	rs3819978	C	T	0.05865	-0.11504	0.0260137	8.74e-06	12769	1	241789757	TRUE	reported	textfile	0.00152922	19.5535	0.94135
g__Ruminococcus1.id.11373	rs78572139	G	A	0.07058	0.125038	0.0279411	5.23e-06	11667	5	15944587	TRUE	reported	textfile	0.00171352	20.0226	0.92942
g__Ruminococcus1.id.11373	rs7117576	A	G	0.08847	0.0829505	0.0170891	6.48e-07	16606	11	114023573	TRUE	reported	textfile	0.00141683	23.5584	0.91153
g__Ruminococcus1.id.11373	rs17781867	C	T	0.09245	0.0999271	0.0211728	1.96e-06	14349	17	71256018	TRUE	reported	textfile	0.00154994	22.2715	0.90755
g__Ruminococcus1.id.11373	rs10995816	C	G	0.1123	-0.0762002	0.0174689	8.38e-06	16597	10	65870347	TRUE	reported	textfile	0.00114513	19.0252	0.8877
g__Ruminococcus1.id.11373	rs3000856	T	A	0.1342	-0.0709997	0.0162766	9.28e-06	16126	1	12778598	TRUE	reported	textfile	0.00117855	19.0253	0.8658
g__Ruminococcus1.id.11373	rs11783695	G	T	0.1511	-0.0734114	0.0161398	4.73e-06	16606	8	144596903	TRUE	reported	textfile	0.0012443	20.6861	0.8489
g__Ruminococcus1.id.11373	rs6105066	T	C	0.2495	-0.0607052	0.013425	5.06e-06	16049	20	13258628	TRUE	reported	textfile	0.0012724	20.4442	0.7505
g__Ruminococcus1.id.11373	rs10167839	A	G	0.3439	0.0519509	0.0116306	8.09e-06	16605	2	181882879	TRUE	reported	textfile	0.0012001	19.9492	0.6561
g__Ruminococcus1.id.11373	rs7583465	C	T	0.3767	0.0527654	0.0112619	2.56e-06	16588	2	10533921	TRUE	reported	textfile	0.00132162	21.9495	0.6233
g__Ruminococcus1.id.11373	rs6493760	C	T	0.3966	0.0535262	0.0115885	3.38e-06	16126	15	55439182	TRUE	reported	textfile	0.00132124	21.3318	0.6034
g__Ruminococcus1.id.11373	rs10769159	G	C	0.5338	-0.0640277	0.0110059	5.29e-09	16603	11	45688595	TRUE	reported	textfile	0.00203428	33.84	0.4662
g__Ruminococcus	rs62048493	A	G	0.0676924	0.162007	0.0354736	4.95e-06	6746	16	80343094	TRUE	reported	textfile	0.00308228	20.8511	0.932308
g__Ruminococcus	rs74683729	C	T	0.11057	-0.125204	0.027942	7.43e-06	6746	7	144894559	TRUE	reported	textfile	0.00296748	20.0722	0.88943
g__Ruminococcus	rs3013111	T	C	0.1438	-0.110098	0.0247826	8.89e-06	6746	1	85649468	TRUE	reported	textfile	0.00291711	19.7305	0.8562
g__Ruminococcus	rs6039702	G	A	0.152188	0.116128	0.0247658	2.74e-06	6746	20	10082476	TRUE	reported	textfile	0.00324872	21.9808	0.847812
g__Ruminococcus	rs10924209	G	T	0.16759	0.115394	0.0258376	7.97e-06	6746	1	245645242	TRUE	reported	textfile	0.00294802	19.9402	0.83241
g__Ruminococcus	rs13420244	A	T	0.178593	0.105911	0.0225412	2.62e-06	6746	2	72335640	TRUE	reported	textfile	0.00326186	22.0699	0.821407
g__Ruminococcus	rs76382119	A	G	0.212828	0.103713	0.0228542	5.68e-06	6746	3	52106828	TRUE	reported	textfile	0.00304344	20.5876	0.787172
g__Ruminococcus	rs6750178	C	T	0.398652	0.0821691	0.0178983	4.41e-06	6746	2	70556337	TRUE	reported	textfile	0.00311452	21.0699	0.601348
g__Ruminococcus	rs6426007	T	C	0.697572	-0.0846257	0.0187864	6.65e-06	6746	1	37537293	TRUE	reported	textfile	0.00299893	20.2856	0.302428
g__RuminococcaceaeUCG014.id.11371	rs115777838	T	C	0.05368	-0.18835	0.0386643	4.62e-07	5674	5	26110626	TRUE	reported	textfile	0.00416492	23.7222	0.94632
g__RuminococcaceaeUCG014.id.11371	rs74060145	C	G	0.06461	-0.115767	0.0254199	8.71e-06	13011	1	15322582	TRUE	reported	textfile	0.00159155	20.7374	0.93539
g__RuminococcaceaeUCG014.id.11371	rs79640386	T	A	0.06461	-0.110863	0.0248098	8.74e-06	13692	18	4084336	TRUE	reported	textfile	0.00145623	19.9649	0.93539
g__RuminococcaceaeUCG014.id.11371	rs10941294	C	T	0.06859	-0.122057	0.0260017	2.4e-06	12615	5	36435597	TRUE	reported	textfile	0.00174373	22.0322	0.93141
g__RuminococcaceaeUCG014.id.11371	rs56105232	G	A	0.07256	0.139276	0.0299132	2.91e-06	9190	9	14363769	TRUE	reported	textfile	0.00235335	21.6736	0.92744
g__RuminococcaceaeUCG014.id.11371	rs73186226	G	A	0.08748	-0.0993852	0.0216819	6.72e-06	13760	3	123829361	TRUE	reported	textfile	0.00152465	21.0081	0.91252
g__RuminococcaceaeUCG014.id.11371	rs10495392	C	T	0.1193	-0.082486	0.0187194	9.96e-06	13902	1	237422989	TRUE	reported	textfile	0.00139473	19.4139	0.8807
g__RuminococcaceaeUCG014.id.11371	rs17296933	C	G	0.1272	-0.0829544	0.0185058	7.34e-06	13177	19	49175964	TRUE	reported	textfile	0.0015226	20.0909	0.8728
g__RuminococcaceaeUCG014.id.11371	rs10791168	A	G	0.1839	-0.0664624	0.0150069	9.76e-06	14403	11	131659000	TRUE	reported	textfile	0.00135996	19.6115	0.8161
g__RuminococcaceaeUCG014.id.11371	rs77627087	C	G	0.1859	0.067562	0.0150103	7.43e-06	14390	16	87759750	TRUE	reported	textfile	0.00140589	20.2565	0.8141
g__RuminococcaceaeUCG014.id.11371	rs34402072	C	T	0.1918	-0.0688023	0.0156083	9.8e-06	13863	8	3636548	TRUE	reported	textfile	0.00139968	19.4282	0.8082
g__RuminococcaceaeUCG014.id.11371	rs61898819	A	T	0.2107	0.0607865	0.0138761	9.92e-06	14325	11	126024042	TRUE	reported	textfile	0.00133784	19.1876	0.7893
g__RuminococcaceaeUCG014.id.11371	rs72809222	T	C	0.2515	0.0671775	0.0139838	2.41e-06	13922	2	57205854	TRUE	reported	textfile	0.00165492	23.0747	0.7485
g__RuminococcaceaeUCG014.id.11371	rs62478832	T	A	0.2883	-0.058129	0.012903	6.04e-06	14331	7	109564034	TRUE	reported	textfile	0.0014142	20.2928	0.7117
g__RuminococcaceaeUCG014.id.11371	rs439810	G	C	0.2972	-0.0577127	0.0126675	7.04e-06	14403	2	119467367	TRUE	reported	textfile	0.00143906	20.7538	0.7028
g__RuminococcaceaeUCG014.id.11371	rs995642	C	T	0.326	0.060048	0.0126417	1.9e-06	14402	2	134854659	TRUE	reported	textfile	0.00156417	22.5593	0.674
g__RuminococcaceaeUCG014.id.11371	rs12638134	T	G	0.3897	0.0582548	0.0119657	1.21e-06	14403	3	101334609	TRUE	reported	textfile	0.00164292	23.6987	0.6103
g__RuminococcaceaeUCG014.id.11371	rs853612	A	G	0.4026	-0.0528257	0.0119367	9.75e-06	14403	10	119928413	TRUE	reported	textfile	0.00135794	19.5823	0.5974
g__RuminococcaceaeUCG013.id.11370	rs76973485	G	T	0.03678	0.194976	0.0418213	3.35e-06	5299	3	9534657	TRUE	reported	textfile	0.00408501	21.7271	0.03678
g__RuminococcaceaeUCG013.id.11370	rs16918863	A	C	0.06064	0.111491	0.0240157	4.16e-06	12643	10	19780463	TRUE	reported	textfile	0.00170177	21.5488	0.93936
g__RuminococcaceaeUCG013.id.11370	rs9313055	T	C	0.06859	0.105087	0.023446	9.55e-06	15764	5	3628882	TRUE	reported	textfile	0.00127275	20.0866	0.93141
g__RuminococcaceaeUCG013.id.11370	rs12336782	T	C	0.08151	-0.0856047	0.0189311	8.6e-06	16772	9	13609119	TRUE	reported	textfile	0.00121767	20.4452	0.91849
g__RuminococcaceaeUCG013.id.11370	rs75088940	T	C	0.09344	-0.0942968	0.0200712	2.55e-06	15638	12	30245557	TRUE	reported	textfile	0.00140946	22.0694	0.90656
g__RuminococcaceaeUCG013.id.11370	rs12189346	G	A	0.163	0.0684961	0.014558	1.68e-06	16470	5	141395140	TRUE	reported	textfile	0.0013423	22.1347	0.837
g__RuminococcaceaeUCG013.id.11370	rs12485353	G	A	0.1789	-0.0607903	0.0130847	4.19e-06	16771	3	197049996	TRUE	reported	textfile	0.00128535	21.5819	0.8211
g__RuminococcaceaeUCG013.id.11370	rs11581881	C	T	0.1809	0.0661211	0.0144736	4.73e-06	15730	1	9361576	TRUE	reported	textfile	0.00132501	20.8674	0.8191
g__RuminococcaceaeUCG013.id.11370	rs4385846	G	T	0.2068	0.0598405	0.0131807	6.46e-06	16772	10	115650278	TRUE	reported	textfile	0.00122743	20.6092	0.7932
g__RuminococcaceaeUCG013.id.11370	rs12781711	C	T	0.3131	-0.0656129	0.0117477	2.55e-08	16772	10	2219930	TRUE	reported	textfile	0.00185645	31.1906	0.6869
g__RuminococcaceaeUCG013.id.11370	rs1729063	G	C	0.328	-0.0533411	0.0120757	9.64e-06	16470	16	10863459	TRUE	reported	textfile	0.0011833	19.5097	0.672
g__RuminococcaceaeUCG013.id.11370	rs9565219	T	A	0.337	-0.0524592	0.0117701	8.73e-06	16772	13	76583319	TRUE	reported	textfile	0.00118299	19.8622	0.663
g__RuminococcaceaeUCG013.id.11370	rs7784330	G	A	0.3887	-0.0498329	0.0112066	8.16e-06	16770	7	32530997	TRUE	reported	textfile	0.00117771	19.7712	0.6113
g__RuminococcaceaeUCG013.id.11370	rs2428106	C	G	0.4394	-0.0490863	0.0109903	8.38e-06	16768	9	136620584	TRUE	reported	textfile	0.00118825	19.9458	0.5606
g__RuminococcaceaeUCG013.id.11370	rs2730183	G	A	0.4642	-0.0488692	0.0109907	8.44e-06	16772	8	40311885	TRUE	reported	textfile	0.00117739	19.7681	0.5358
g__RuminococcaceaeUCG011.id.11368	rs9729514	A	G	0.1024	0.184934	0.0394616	2.37e-06	3632	1	219901055	TRUE	reported	textfile	0.00601059	21.9504	0.8976
g__RuminococcaceaeUCG011.id.11368	rs1416041	A	C	0.1342	-0.182339	0.0339898	7.04e-08	3632	6	105073676	TRUE	reported	textfile	0.00786121	28.7623	0.8658
g__RuminococcaceaeUCG011.id.11368	rs79113084	C	T	0.1551	-0.152166	0.0317519	2.06e-06	3610	12	29634919	TRUE	reported	textfile	0.00632166	22.9536	0.8449
g__RuminococcaceaeUCG011.id.11368	rs12636310	G	A	0.2177	0.132725	0.0282037	2.81e-06	3632	3	185469491	TRUE	reported	textfile	0.00606054	22.1339	0.7823
g__RuminococcaceaeUCG011.id.11368	rs12724320	C	T	0.2753	-0.120881	0.0249229	1.52e-06	3632	1	179370499	TRUE	reported	textfile	0.00643526	23.5113	0.7247
g__RuminococcaceaeUCG011.id.11368	rs4490371	T	C	0.331	-0.111816	0.0248963	7.75e-06	3610	3	76205107	TRUE	reported	textfile	0.00555667	20.1605	0.669
g__RuminococcaceaeUCG011.id.11368	rs10274562	C	T	0.3519	0.110917	0.0244556	6.5e-06	3632	7	11222521	TRUE	reported	textfile	0.00563177	20.5591	0.6481
g__RuminococcaceaeUCG011.id.11368	rs2729556	C	T	0.499	-0.109097	0.0233699	3.19e-06	3632	7	111763988	TRUE	reported	textfile	0.00596442	21.7808	0.501
g__RuminococcaceaeUCG010.id.11367	rs73218807	G	A	0.05765	-0.166211	0.0367938	6.43e-06	6714	4	31057482	TRUE	reported	textfile	0.00303018	20.4004	0.94235
g__RuminococcaceaeUCG010.id.11367	rs35506912	G	C	0.2495	-0.0693743	0.0147926	3.21e-06	12793	15	36607072	TRUE	reported	textfile	0.0017163	21.9909	0.7505
g__RuminococcaceaeUCG010.id.11367	rs12597105	G	A	0.2773	0.0670855	0.0144415	4.87e-06	12415	16	5233941	TRUE	reported	textfile	0.00173513	21.5756	0.7227
g__RuminococcaceaeUCG010.id.11367	rs7935775	A	T	0.3002	-0.0631351	0.0137953	4.99e-06	12864	11	130676996	TRUE	reported	textfile	0.00162553	20.9415	0.6998
g__RuminococcaceaeUCG010.id.11367	rs7441445	C	T	0.4354	-0.05695	0.0126502	6.8e-06	12852	4	40707798	TRUE	reported	textfile	0.00157447	20.2639	0.5646
g__RuminococcaceaeUCG010.id.11367	rs2820282	A	C	0.4523	-0.0592304	0.0125917	2.85e-06	12865	6	104728618	TRUE	reported	textfile	0.00171698	22.1235	0.5477
g__RuminococcaceaeUCG010.id.11367	rs682403	A	G	0.4761	-0.0588161	0.0124671	2.37e-06	12864	9	135968557	TRUE	reported	textfile	0.00172716	22.2531	0.5239
g__RuminococcaceaeUCG010.id.11367	rs6958419	C	T	0.4891	-0.0585718	0.0124994	2.84e-06	12870	7	16349864	TRUE	reported	textfile	0.00170326	21.955	0.5109
g__RuminococcaceaeUCG009.id.11366	rs758191	T	G	0.06362	0.17702	0.0375113	9.01e-06	5829	16	1979831	TRUE	reported	textfile	0.00380599	22.2622	0.93638
g__RuminococcaceaeUCG009.id.11366	rs78410648	A	G	0.09742	0.120989	0.0277317	9.67e-06	7510	19	52399401	TRUE	reported	textfile	0.00252813	19.0293	0.90258
g__RuminococcaceaeUCG009.id.11366	rs61779334	G	C	0.1044	-0.138137	0.0292072	1.94e-06	6865	1	39983022	TRUE	reported	textfile	0.00324778	22.3622	0.8956
g__RuminococcaceaeUCG009.id.11366	rs138460696	A	G	0.1064	0.139274	0.0315794	9.81e-06	6865	2	66396776	TRUE	reported	textfile	0.0028253	19.4449	0.8936
g__RuminococcaceaeUCG009.id.11366	rs1550196	G	A	0.1173	0.130842	0.0262478	1.13e-06	7389	17	32786955	TRUE	reported	textfile	0.00335168	24.8421	0.8827
g__RuminococcaceaeUCG009.id.11366	rs8009993	G	C	0.1292	-0.135936	0.0244857	4.42e-08	7389	14	39306809	TRUE	reported	textfile	0.00415387	30.8126	0.8708
g__RuminococcaceaeUCG009.id.11366	rs113006825	T	C	0.1799	-0.0928893	0.0208035	7.98e-06	7165	6	51803869	TRUE	reported	textfile	0.00277483	19.9314	0.8201
g__RuminococcaceaeUCG009.id.11366	rs9558661	T	C	0.1869	-0.0897823	0.0200739	7.01e-06	7480	13	106650093	TRUE	reported	textfile	0.00266721	19.9988	0.8131
g__RuminococcaceaeUCG009.id.11366	rs4079028	C	T	0.1938	0.0915623	0.019936	3.28e-06	7480	1	202299085	TRUE	reported	textfile	0.0028121	21.0882	0.8062
g__RuminococcaceaeUCG009.id.11366	rs2192926	A	G	0.2366	-0.089048	0.0192989	4.88e-06	7511	2	75512668	TRUE	reported	textfile	0.00282655	21.2847	0.7634
g__RuminococcaceaeUCG009.id.11366	rs4708333	T	G	0.3022	-0.084033	0.0174757	1.56e-06	7511	6	78106701	TRUE	reported	textfile	0.003069	23.1161	0.6978
g__RuminococcaceaeUCG009.id.11366	rs2058609	A	G	0.3141	0.0816464	0.017472	3.12e-06	7510	12	12970792	TRUE	reported	textfile	0.00289928	21.8311	0.6859
g__RuminococcaceaeUCG009.id.11366	rs12508214	C	T	0.3509	-0.0774649	0.0168937	4.75e-06	7511	4	7426937	TRUE	reported	textfile	0.00279157	21.0206	0.6491
g__RuminococcaceaeUCG009.id.11366	rs6952765	G	A	0.4612	0.0732099	0.0166777	8.13e-06	7511	7	32001710	TRUE	reported	textfile	0.00255892	19.2643	0.5388
g__RuminococcaceaeUCG005.id.11363	rs114279581	A	G	0.04771	-0.146604	0.0316034	3.22e-06	8465	2	198122357	TRUE	reported	textfile	0.00253568	21.514	0.04771
g__RuminococcaceaeUCG005.id.11363	rs55793120	T	C	0.0507	0.121548	0.0279546	7.37e-06	11224	12	47384118	TRUE	reported	textfile	0.00168155	18.9021	0.9493
g__RuminococcaceaeUCG005.id.11363	rs60081663	C	G	0.05268	0.158082	0.0319586	9.28e-07	9342	5	32755085	TRUE	reported	textfile	0.00261223	24.4621	0.94732
g__RuminococcaceaeUCG005.id.11363	rs898577	T	C	0.05467	-0.123012	0.0286671	7.46e-06	9991	15	68705697	TRUE	reported	textfile	0.00183959	18.4095	0.94533
g__RuminococcaceaeUCG005.id.11363	rs34781347	G	A	0.05964	0.188685	0.0386484	6.05e-07	6061	20	16312851	TRUE	reported	textfile	0.00391708	23.8269	0.94036
g__RuminococcaceaeUCG005.id.11363	rs72776570	C	A	0.0825	0.087067	0.0197179	5.36e-06	15376	10	4240906	TRUE	reported	textfile	0.00126646	19.4953	0.9175
g__RuminococcaceaeUCG005.id.11363	rs10937802	G	A	0.09742	0.0755811	0.0168226	8.17e-06	15821	4	7302344	TRUE	reported	textfile	0.00127424	20.1829	0.90258
g__RuminococcaceaeUCG005.id.11363	rs7586445	G	A	0.1262	0.0782349	0.0176458	8.81e-06	15099	2	239509030	TRUE	reported	textfile	0.00130019	19.6545	0.8738
g__RuminococcaceaeUCG005.id.11363	rs2893871	G	A	0.1521	-0.073644	0.015548	3.54e-06	16103	10	62662781	TRUE	reported	textfile	0.00139128	22.4322	0.8479
g__RuminococcaceaeUCG005.id.11363	rs10873449	T	C	0.169	0.0654843	0.0143973	4.11e-06	16098	14	94630731	TRUE	reported	textfile	0.00128345	20.685	0.831
g__RuminococcaceaeUCG005.id.11363	rs12458218	T	C	0.1769	0.0677322	0.0144525	2.41e-06	16099	18	22575871	TRUE	reported	textfile	0.00136243	21.9609	0.8231
g__RuminococcaceaeUCG005.id.11363	rs394449	A	T	0.1789	0.0692909	0.0148712	2.6e-06	15728	17	7034575	TRUE	reported	textfile	0.00137844	21.7072	0.8211
g__RuminococcaceaeUCG005.id.11363	rs12288512	A	G	0.1799	0.066635	0.0144356	3.1e-06	15473	11	27747671	TRUE	reported	textfile	0.0013752	21.305	0.8201
g__RuminococcaceaeUCG005.id.11363	rs35166120	C	G	0.1849	-0.0686153	0.0146252	3.75e-06	16092	8	3099727	TRUE	reported	textfile	0.00136595	22.0082	0.8151
g__RuminococcaceaeUCG005.id.11363	rs7449320	C	A	0.2207	0.0599163	0.0130836	4.81e-06	16095	5	154003091	TRUE	reported	textfile	0.0013013	20.9691	0.7793
g__RuminococcaceaeUCG005.id.11363	rs7555878	A	G	0.2803	0.0586677	0.0125277	2.81e-06	16100	1	187906034	TRUE	reported	textfile	0.00136031	21.928	0.7197
g__RuminococcaceaeUCG005.id.11363	rs10950694	T	C	0.4235	0.0577628	0.011412	4.3e-07	15821	7	18026604	TRUE	reported	textfile	0.00161672	25.6164	0.5765
g__RuminococcaceaeUCG004.id.11362	rs12125734	G	T	0.08648	0.133972	0.0257417	2.09e-07	8938	1	103732214	TRUE	reported	textfile	0.00302133	27.0804	0.91352
g__RuminococcaceaeUCG004.id.11362	rs872501	G	A	0.1272	0.116125	0.025946	5.81e-06	8473	8	139253064	TRUE	reported	textfile	0.00235855	20.0265	0.8728
g__RuminococcaceaeUCG004.id.11362	rs10976229	T	G	0.1412	0.095976	0.0214554	7.04e-06	9116	9	7317307	TRUE	reported	textfile	0.00219026	20.0059	0.8588
g__RuminococcaceaeUCG004.id.11362	rs7123615	C	G	0.169	-0.0786157	0.0179592	7.09e-06	9502	11	15771251	TRUE	reported	textfile	0.0020126	19.1582	0.831
g__RuminococcaceaeUCG004.id.11362	rs7569771	A	G	0.2167	-0.075914	0.0170308	8.12e-06	9502	2	239846337	TRUE	reported	textfile	0.00208666	19.8647	0.7833
g__RuminococcaceaeUCG004.id.11362	rs9818949	G	T	0.2187	0.0859927	0.0188671	5.39e-06	9116	3	197683751	TRUE	reported	textfile	0.00227362	20.769	0.7813
g__RuminococcaceaeUCG004.id.11362	rs3800154	A	C	0.2207	-0.0797959	0.0177639	6.12e-06	9406	6	2119329	TRUE	reported	textfile	0.00214066	20.1739	0.7793
g__RuminococcaceaeUCG004.id.11362	rs511258	G	A	0.2634	-0.0757474	0.0162475	4.52e-06	9500	3	169966722	TRUE	reported	textfile	0.00228269	21.7306	0.7366
g__RuminococcaceaeUCG004.id.11362	rs11961899	G	A	0.2714	-0.0707825	0.0161381	9.18e-06	9501	6	132887921	TRUE	reported	textfile	0.00202068	19.2333	0.7286
g__RuminococcaceaeUCG004.id.11362	rs6769553	A	G	0.2843	0.0849743	0.0157451	7.91e-08	9501	3	54427795	TRUE	reported	textfile	0.00305624	29.1202	0.7157
g__RuminococcaceaeUCG004.id.11362	rs2248146	T	C	0.3221	0.0689452	0.0153649	8.2e-06	9502	7	24791998	TRUE	reported	textfile	0.00211452	20.1306	0.6779
g__RuminococcaceaeUCG004.id.11362	rs550351	A	C	0.4404	0.078587	0.018003	9.43e-06	9498	1	18676399	TRUE	reported	textfile	0.0020022	19.051	0.5596
g__RuminococcaceaeUCG003.id.11361	rs73341549	T	C	0.0507	-0.169857	0.0318768	1.51e-07	6744	7	51541468	TRUE	reported	textfile	0.00419253	28.3851	0.9493
g__RuminococcaceaeUCG003.id.11361	rs6759615	A	G	0.06958	0.102523	0.0200204	7.86e-07	14410	2	205238716	TRUE	reported	textfile	0.00181653	26.2202	0.93042
g__RuminococcaceaeUCG003.id.11361	rs78720113	A	G	0.06958	-0.115348	0.0249601	7.59e-06	13078	3	41982393	TRUE	reported	textfile	0.00163035	21.3533	0.93042
g__RuminococcaceaeUCG003.id.11361	rs11243416	T	C	0.1014	-0.0925653	0.0191203	1.67e-06	14004	9	134416970	TRUE	reported	textfile	0.00167081	23.4339	0.8986
g__RuminococcaceaeUCG003.id.11361	rs4532474	G	A	0.1491	0.0769231	0.017045	4.82e-06	14412	6	105781538	TRUE	reported	textfile	0.00141118	20.3639	0.8509
g__RuminococcaceaeUCG003.id.11361	rs11613919	G	T	0.2127	0.0727604	0.0155716	1.63e-06	14309	12	75496463	TRUE	reported	textfile	0.00152353	21.8304	0.7873
g__RuminococcaceaeUCG003.id.11361	rs10490280	C	T	0.2177	-0.0672094	0.0143309	4.16e-06	14004	2	37905976	TRUE	reported	textfile	0.00156811	21.9912	0.7823
g__RuminococcaceaeUCG003.id.11361	rs16959793	A	C	0.2803	-0.062527	0.0131259	2.22e-06	14412	15	35071718	TRUE	reported	textfile	0.00157207	22.6892	0.7197
g__RuminococcaceaeUCG003.id.11361	rs139730	G	C	0.2863	-0.0577655	0.0130645	9.72e-06	14004	22	25292719	TRUE	reported	textfile	0.0013941	19.5475	0.7137
g__RuminococcaceaeUCG003.id.11361	rs4452755	A	C	0.3052	-0.0634463	0.0134741	3.29e-06	14406	8	82026852	TRUE	reported	textfile	0.00153675	22.1694	0.6948
g__RuminococcaceaeUCG003.id.11361	rs4629039	T	A	0.34	0.0553742	0.0122659	6.54e-06	14404	18	46485154	TRUE	reported	textfile	0.00141292	20.3776	0.66
g__RuminococcaceaeUCG003.id.11361	rs3013089	G	A	0.3847	-0.0551473	0.0120346	4.38e-06	14408	1	13794594	TRUE	reported	textfile	0.00145529	20.9955	0.6153
g__RuminococcaceaeUCG003.id.11361	rs2523124	T	C	0.3976	-0.0546625	0.0120823	5.78e-06	14409	7	97348436	TRUE	reported	textfile	0.00141849	20.4652	0.6024
g__RuminococcaceaeUCG003.id.11361	rs2452170	A	G	0.4692	0.0582178	0.0118506	1.01e-06	14392	19	49213504	TRUE	reported	textfile	0.00167411	24.1309	0.5308
g__RuminococcaceaeUCG002.id.11360	rs10964441	G	A	0.05268	-0.14906	0.034486	7.45e-06	5346	9	20131746	TRUE	reported	textfile	0.00348252	18.6756	0.94732
g__RuminococcaceaeUCG002.id.11360	rs76847269	A	G	0.05666	0.163508	0.0356151	5.17e-06	7654	5	141014951	TRUE	reported	textfile	0.00274617	21.0716	0.94334
g__RuminococcaceaeUCG002.id.11360	rs116974815	C	A	0.05765	-0.189731	0.0396566	2.03e-06	5819	11	111712942	TRUE	reported	textfile	0.00391823	22.882	0.94235
g__RuminococcaceaeUCG002.id.11360	rs15256	C	T	0.08648	0.0732376	0.016834	9.46e-06	17095	10	73820548	TRUE	reported	textfile	0.00110597	18.9253	0.91352
g__RuminococcaceaeUCG002.id.11360	rs56030423	G	A	0.08847	-0.0982874	0.0216344	6.3e-06	14937	15	90780618	TRUE	reported	textfile	0.00137988	20.637	0.91153
g__RuminococcaceaeUCG002.id.11360	rs79016051	C	T	0.09046	-0.0887747	0.0189424	2.34e-06	16937	1	238938497	TRUE	reported	textfile	0.00129511	21.9612	0.90954
g__RuminococcaceaeUCG002.id.11360	rs72874194	G	C	0.0994	-0.0770289	0.016725	3.47e-06	16651	2	45178830	TRUE	reported	textfile	0.00127228	21.2092	0.9006
g__RuminococcaceaeUCG002.id.11360	rs882348	A	G	0.1064	-0.0799946	0.0178618	5.45e-06	17097	4	23325040	TRUE	reported	textfile	0.00117177	20.0549	0.8936
g__RuminococcaceaeUCG002.id.11360	rs11607472	A	G	0.1074	-0.0780229	0.0176325	7.19e-06	16282	11	43344751	TRUE	reported	textfile	0.00120112	19.5778	0.8926
g__RuminococcaceaeUCG002.id.11360	rs57079348	T	G	0.1213	-0.076573	0.017282	7.22e-06	16372	13	87920450	TRUE	reported	textfile	0.00119769	19.6296	0.8787
g__RuminococcaceaeUCG002.id.11360	rs113147300	A	G	0.1322	-0.075842	0.0164562	7.69e-06	16370	9	114066670	TRUE	reported	textfile	0.00129583	21.2377	0.8678
g__RuminococcaceaeUCG002.id.11360	rs10916131	C	T	0.1382	-0.069333	0.0146753	2.87e-06	17097	1	227563126	TRUE	reported	textfile	0.00130382	22.3179	0.8618
g__RuminococcaceaeUCG002.id.11360	rs7120052	A	C	0.1759	0.0624796	0.0135523	1.97e-06	17097	11	86335459	TRUE	reported	textfile	0.00124162	21.252	0.8241
g__RuminococcaceaeUCG002.id.11360	rs77564310	A	C	0.1789	-0.0713093	0.0140855	3.29e-07	17000	15	80713184	TRUE	reported	textfile	0.00150537	25.6268	0.8211
g__RuminococcaceaeUCG002.id.11360	rs10927423	C	A	0.1829	-0.0713617	0.0147712	8.5e-07	17096	1	14732458	TRUE	reported	textfile	0.00136336	23.3371	0.8171
g__RuminococcaceaeUCG002.id.11360	rs6793778	C	T	0.2624	-0.0558706	0.0125258	9.81e-06	17094	3	24045453	TRUE	reported	textfile	0.00116254	19.8932	0.7376
g__RuminococcaceaeUCG002.id.11360	rs362417	G	C	0.2664	-0.054863	0.0120984	7.8e-06	17097	14	73589896	TRUE	reported	textfile	0.00120133	20.5614	0.7336
g__RuminococcaceaeUCG002.id.11360	rs11750293	G	T	0.2813	-0.0578304	0.0120512	1.76e-06	17094	5	123822114	TRUE	reported	textfile	0.00134531	23.0249	0.7187
g__RuminococcaceaeUCG002.id.11360	rs7155595	C	A	0.3091	0.0569929	0.0116986	1.15e-06	17084	14	77502546	TRUE	reported	textfile	0.00138733	23.7312	0.6909
g__RuminococcaceaeUCG002.id.11360	rs7342369	C	A	0.3231	-0.0527803	0.0116023	5.66e-06	16651	12	129451330	TRUE	reported	textfile	0.00124129	20.6919	0.6769
g__RuminococcaceaeUCG002.id.11360	rs6542556	A	G	0.3449	0.050974	0.011406	7.86e-06	17094	2	120757853	TRUE	reported	textfile	0.00116702	19.97	0.6551
g__RuminococcaceaeUCG002.id.11360	rs7249614	A	G	0.3847	-0.0492778	0.0110807	9.07e-06	16651	19	43637890	TRUE	reported	textfile	0.00118635	19.7751	0.6153
g__RuminococcaceaeUCG002.id.11360	rs12463378	A	G	0.4175	-0.0522061	0.0112086	2.96e-06	16994	19	54475808	TRUE	reported	textfile	0.00127493	21.6912	0.5825
g__RuminococcaceaeUCG002.id.11360	rs67746927	C	G	0.4414	-0.054237	0.0110357	9.17e-07	16651	4	12207874	TRUE	reported	textfile	0.00144851	24.1512	0.5586
[truncated: 2,163 more rows]

## Sheet: Table S4
Full result of MR estimates for the association between gut microbiota and CHB
[truncated: 1,798 more rows]

[truncated: 9 more sheets: Table S5, Table S6, Table S7, Table S8, Table S9, Table S10, Table S11, Table S12, Table S13]
